# Supplementary material for: Di-μ-chlorido-bis­{[1,2-bis­(pyridin-2-ylmeth­oxy)benzene-κ4 N,O,O′,N′]chloridocadmium}
Source: Acta Crystallogr Sect E Struct Rep Online. 2011 Sep 30;67(Pt 10):m1415. doi: 10.1107/S1600536811037858 (PMC3201405; doi:10.1107/S1600536811037858)
Supplement: Supplementary file 1 [file e-67-m1415-sup1.cif]

##############################################################################
#                                                                            #
# This CIF contains the data in a paper accepted for publication in          #
# Acta Crystallographica Section E. It conforms to the requirements of       #
# Notes for Authors for Acta Crystallographica Section E, and has been       #
# peer reviewed under the auspices of the IUCr Commission on Journals.       #
#                                                                            #
# Full details of the Crystallographic Information File format               #
# are given in the paper "The Crystallographic Information File (CIF):       #
# a New Standard Archive File for Crystallography" by S. R. Hall, F. H.      #
# Allen and I. D. Brown [Acta Cryst. (1991), A47, 655-685].                  #
#                                                                            #
# The current version of the core CIF dictionary is obtainable from          #
# ftp://ftp.iucr.org/pub/cif_core.dic.                                       #
#                                                                            #
# Software is freely available for graphical display of the structure(s)     #
# in this CIF. For information consult the CIF software page                 #
# http://www.iucr.org/resources/cif/software.                                #
#                                                                            #
# This file may be used for bona fide research purposes within the           #
# scientific community so long as proper attribution is given to the journal # 
# article from which it was obtained.                                        #
#                                                                            #
##############################################################################
data_I
_audit_creation_method     SHELXL-97
_chemical_name_systematic
;
Di-\m-chlorido-bis{[1,2-bis(pyridin-2-ylmethoxy)benzene-
\k^4^<i>N</i>,<i>O</i>,<i>O</i>',<i>N</i>']chloridocadmium}
;
_chemical_name_common     ?
_chemical_formula_moiety     'C36 H32 Cd2 Cl4 N4 O4'
_chemical_formula_sum     'C36 H32 Cd2 Cl4 N4 O4'
_chemical_formula_iupac     '[Cd2 Cl4 (C18 H16 N2 O2)2]'
_chemical_formula_weight     951.26
_chemical_melting_point     ?
_symmetry_cell_setting     monoclinic
_symmetry_space_group_name_H-M     'P 21/c'
_symmetry_space_group_name_Hall     '-P 2ybc'
loop_
    _symmetry_equiv_pos_as_xyz
    'x, y, z'
    '-x, y+1/2, -z+1/2'
    '-x, -y, -z'
    'x, -y-1/2, z-1/2'
_cell_length_a     10.833(2)
_cell_length_b     10.968(2)
_cell_length_c     16.095(3)
_cell_angle_alpha     90.00
_cell_angle_beta     109.14(3)
_cell_angle_gamma     90.00
_cell_volume     1806.6(6)
_cell_formula_units_Z     2
_cell_measurement_reflns_used     15418
_cell_measurement_theta_min     3.26
_cell_measurement_theta_max     27.51
_cell_measurement_temperature     293(2)
_exptl_crystal_description     bolck
_exptl_crystal_colour     colorless
_exptl_crystal_size_max     0.23
_exptl_crystal_size_mid     0.22
_exptl_crystal_size_min     0.20
_exptl_crystal_density_diffrn     1.749
_exptl_crystal_density_meas     ?
_exptl_crystal_density_method     'not measured'
_exptl_crystal_F_000     944
_exptl_absorpt_coefficient_mu     1.518
_exptl_absorpt_correction_type     multi-scan
_exptl_absorpt_process_details     '(ABSCOR; Higashi, 1995)'
_exptl_absorpt_correction_T_min     0.7215
_exptl_absorpt_correction_T_max     0.7511
_exptl_special_details     ?
_diffrn_ambient_temperature     293(2)
_diffrn_radiation_type     MoK\a
_diffrn_radiation_wavelength     0.71073
_diffrn_radiation_source     'fine-focus sealed tube'
_diffrn_radiation_monochromator     graphite
_diffrn_measurement_device_type     'Rigaku R-AXIS RAPID'
_diffrn_measurement_method     \w
_diffrn_detector_area_resol_mean     ?
_diffrn_reflns_number     17295
_diffrn_reflns_av_R_equivalents     0.0212
_diffrn_reflns_av_sigmaI/netI     0.0171
_diffrn_reflns_theta_min     3.26
_diffrn_reflns_theta_max     27.47
_diffrn_reflns_theta_full     27.47
_diffrn_measured_fraction_theta_max     0.998
_diffrn_measured_fraction_theta_full     0.998
_diffrn_reflns_limit_h_min     -14
_diffrn_reflns_limit_h_max     13
_diffrn_reflns_limit_k_min     -14
_diffrn_reflns_limit_k_max     14
_diffrn_reflns_limit_l_min     -20
_diffrn_reflns_limit_l_max     20
_diffrn_standards_number     0
_diffrn_standards_interval_count     0
_diffrn_standards_interval_time     0
_diffrn_standards_decay_%     0
_refine_special_details
;
 Refinement of F^2^ against ALL reflections.  The weighted R-factor wR and
 goodness of fit S are based on F^2^, conventional R-factors R are based
 on F, with F set to zero for negative F^2^. The threshold expression of
 F^2^ > 2sigma(F^2^) is used only for calculating R-factors(gt) etc. and is
 not relevant to the choice of reflections for refinement.  R-factors based
 on F^2^ are statistically about twice as large as those based on F, and R-
 factors based on ALL data will be even larger.
;
_reflns_number_total     4128
_reflns_number_gt     3686
_reflns_threshold_expression     I>2sigma(I)
_refine_ls_structure_factor_coef     Fsqd
_refine_ls_matrix_type     full
_refine_ls_R_factor_all     0.0227
_refine_ls_R_factor_gt     0.0194
_refine_ls_wR_factor_gt     0.0470
_refine_ls_wR_factor_ref     0.0480
_refine_ls_goodness_of_fit_ref     1.053
_refine_ls_restrained_S_all     1.053
_refine_ls_number_reflns     4128
_refine_ls_number_parameters     226
_refine_ls_number_restraints     0
_refine_ls_hydrogen_treatment     constr
_refine_ls_weighting_scheme     calc
_refine_ls_weighting_details
         'calc w=1/[\s^2^(Fo^2^)+(0.0229P)^2^+0.5495P] where P=(Fo^2^+2Fc^2^)/3'
_atom_sites_solution_hydrogens     geom
_atom_sites_solution_primary     direct
_atom_sites_solution_secondary     difmap
_refine_ls_shift/su_max     0.002
_refine_ls_shift/su_mean     0.000
_refine_diff_density_max     0.364
_refine_diff_density_min     -0.239
_refine_ls_extinction_method     none
_refine_ls_extinction_coef     ?
loop_
    _atom_type_symbol
    _atom_type_description
    _atom_type_scat_dispersion_real
    _atom_type_scat_dispersion_imag
    _atom_type_scat_source
    'C' 'C' 0.0033 0.0016
                         'International Tables Vol C Tables 4.2.6.8 and 6.1.1.4'
    'H' 'H' 0.0000 0.0000
                         'International Tables Vol C Tables 4.2.6.8 and 6.1.1.4'
    'N' 'N' 0.0061 0.0033
                         'International Tables Vol C Tables 4.2.6.8 and 6.1.1.4'
    'O' 'O' 0.0106 0.0060
                         'International Tables Vol C Tables 4.2.6.8 and 6.1.1.4'
    'Cl' 'Cl' 0.1484 0.1585
                         'International Tables Vol C Tables 4.2.6.8 and 6.1.1.4'
    'Cd' 'Cd' -0.8075 1.2024
                         'International Tables Vol C Tables 4.2.6.8 and 6.1.1.4'
_computing_data_collection     'RAPID-AUTO (Rigaku, 1998)'
_computing_cell_refinement     'RAPID-AUTO (Rigaku, 1998)'
_computing_data_reduction     'CrystalClear (Rigaku/MSC, 2002)'
_computing_structure_solution     'SHELXS97 (Sheldrick, 2008)'
_computing_structure_refinement     'SHELXL97 (Sheldrick, 2008)'
_computing_molecular_graphics     'SHELXTL (Sheldrick, 2008)'
_computing_publication_material     'SHELXL97 (Sheldrick, 2008)'
loop_
    _atom_site_type_symbol
    _atom_site_label
    _atom_site_fract_x
    _atom_site_fract_y
    _atom_site_fract_z
    _atom_site_U_iso_or_equiv
    _atom_site_adp_type
    _atom_site_calc_flag
    _atom_site_refinement_flags
    _atom_site_occupancy
    _atom_site_symmetry_multiplicity
    _atom_site_disorder_assembly
    _atom_site_disorder_group
    C C1 0.6708(2) 0.4345(2) 0.34515(14) 0.0565(5) Uani d . 1 1 . .
    H H1 0.5939 0.4787 0.3220 0.068 Uiso calc R 1 1 . .
    C C2 0.7136(2) 0.3659(3) 0.28896(15) 0.0679(7) Uani d . 1 1 . .
    H H2 0.6668 0.3642 0.2291 0.081 Uiso calc R 1 1 . .
    C C3 0.8267(2) 0.2998(2) 0.32244(16) 0.0660(6) Uani d . 1 1 . .
    H H3 0.8573 0.2515 0.2859 0.079 Uiso calc R 1 1 . .
    C C4 0.8935(2) 0.3064(2) 0.41076(15) 0.0546(5) Uani d . 1 1 . .
    H H4 0.9708 0.2631 0.4350 0.065 Uiso calc R 1 1 . .
    C C5 0.84454(17) 0.37838(17) 0.46357(13) 0.0406(4) Uani d . 1 1 . .
    C C6 0.9171(2) 0.3807(2) 0.55999(13) 0.0516(5) Uani d . 1 1 . .
    H H6A 0.8960 0.3081 0.5870 0.062 Uiso calc R 1 1 . .
    H H6B 1.0103 0.3801 0.5696 0.062 Uiso calc R 1 1 . .
    C C7 0.93736(16) 0.48931(16) 0.69088(11) 0.0376(4) Uani d . 1 1 . .
    C C8 1.0417(2) 0.41839(18) 0.73965(14) 0.0507(5) Uani d . 1 1 . .
    H H8 1.0810 0.3649 0.7111 0.061 Uiso calc R 1 1 . .
    C C9 1.0880(2) 0.4263(2) 0.83053(15) 0.0565(5) Uani d . 1 1 . .
    H H9 1.1587 0.3788 0.8628 0.068 Uiso calc R 1 1 . .
    C C10 1.0299(2) 0.5037(2) 0.87260(13) 0.0554(5) Uani d . 1 1 . .
    H H10 1.0605 0.5081 0.9337 0.066 Uiso calc R 1 1 . .
    C C11 0.9252(2) 0.57610(18) 0.82491(13) 0.0473(4) Uani d . 1 1 . .
    H H11 0.8860 0.6286 0.8542 0.057 Uiso calc R 1 1 . .
    C C12 0.87928(17) 0.57023(15) 0.73393(12) 0.0367(4) Uani d . 1 1 . .
    C C13 0.68776(19) 0.68425(18) 0.72191(12) 0.0440(4) Uani d . 1 1 . .
    H H13A 0.7328 0.7322 0.7736 0.053 Uiso calc R 1 1 . .
    H H13B 0.6476 0.6149 0.7404 0.053 Uiso calc R 1 1 . .
    C C14 0.58438(17) 0.76039(16) 0.65859(12) 0.0417(4) Uani d . 1 1 . .
    C C15 0.5092(3) 0.8376(2) 0.69083(17) 0.0681(7) Uani d . 1 1 . .
    H H15 0.5224 0.8415 0.7508 0.082 Uiso calc R 1 1 . .
    C C16 0.4150(3) 0.9084(2) 0.6327(2) 0.0826(9) Uani d . 1 1 . .
    H H16 0.3629 0.9600 0.6529 0.099 Uiso calc R 1 1 . .
    C C17 0.3989(2) 0.9021(2) 0.5454(2) 0.0685(7) Uani d . 1 1 . .
    H H17 0.3379 0.9513 0.5052 0.082 Uiso calc R 1 1 . .
    C C18 0.4747(2) 0.82148(18) 0.51789(16) 0.0546(5) Uani d . 1 1 . .
    H H18 0.4632 0.8167 0.4581 0.066 Uiso calc R 1 1 . .
    Cd Cd1 0.660311(11) 0.587855(10) 0.515336(7) 0.03233(5) Uani d . 1 1 . .
    Cl Cl1 0.57974(4) 0.42461(4) 0.60476(3) 0.03852(9) Uani d . 1 1 . .
    Cl Cl2 0.76064(5) 0.75247(5) 0.44987(3) 0.05070(12) Uani d . 1 1 . .
    N N1 0.73405(15) 0.44122(14) 0.43174(10) 0.0401(3) Uani d . 1 1 . .
    N N2 0.56444(15) 0.74944(13) 0.57321(10) 0.0410(3) Uani d . 1 1 . .
    O O1 0.88495(11) 0.48583(11) 0.60035(8) 0.0393(3) Uani d . 1 1 . .
    O O2 0.77949(11) 0.64229(11) 0.68148(8) 0.0375(3) Uani d . 1 1 . .
loop_
    _atom_site_aniso_label
    _atom_site_aniso_U_11
    _atom_site_aniso_U_22
    _atom_site_aniso_U_33
    _atom_site_aniso_U_12
    _atom_site_aniso_U_13
    _atom_site_aniso_U_23
    C1 0.0481(11) 0.0767(15) 0.0439(11) 0.0117(11) 0.0142(9) -0.0047(10)
    C2 0.0637(14) 0.0959(18) 0.0434(12) 0.0060(14) 0.0166(10) -0.0174(12)
    C3 0.0620(13) 0.0842(17) 0.0582(13) 0.0049(13) 0.0282(11) -0.0254(12)
    C4 0.0476(11) 0.0610(12) 0.0578(12) 0.0089(10) 0.0210(10) -0.0143(10)
    C5 0.0395(9) 0.0410(9) 0.0452(10) -0.0007(8) 0.0190(8) -0.0059(8)
    C6 0.0551(12) 0.0526(11) 0.0460(11) 0.0186(10) 0.0150(9) -0.0048(9)
    C7 0.0344(8) 0.0401(9) 0.0367(9) -0.0027(7) 0.0097(7) 0.0005(7)
    C8 0.0434(10) 0.0517(11) 0.0524(11) 0.0103(9) 0.0095(9) 0.0008(9)
    C9 0.0483(11) 0.0593(13) 0.0507(12) 0.0091(10) 0.0012(9) 0.0092(10)
    C10 0.0581(12) 0.0618(13) 0.0368(10) -0.0025(11) 0.0027(9) 0.0034(9)
    C11 0.0530(11) 0.0480(10) 0.0374(9) -0.0011(9) 0.0099(8) -0.0043(8)
    C12 0.0348(8) 0.0355(8) 0.0373(9) -0.0031(7) 0.0085(7) 0.0007(7)
    C13 0.0471(10) 0.0507(10) 0.0361(9) 0.0023(9) 0.0160(8) -0.0081(8)
    C14 0.0413(9) 0.0377(9) 0.0487(10) -0.0033(8) 0.0184(8) -0.0117(8)
    C15 0.0770(16) 0.0662(14) 0.0667(15) 0.0145(13) 0.0311(13) -0.0216(12)
    C16 0.0782(18) 0.0681(16) 0.104(2) 0.0297(14) 0.0327(17) -0.0219(15)
    C17 0.0594(14) 0.0456(12) 0.0910(19) 0.0189(11) 0.0119(13) -0.0043(12)
    C18 0.0595(12) 0.0414(10) 0.0585(12) 0.0116(10) 0.0132(10) 0.0016(9)
    Cd1 0.03316(7) 0.03389(7) 0.03234(7) 0.00016(5) 0.01399(5) 0.00062(5)
    Cl1 0.0354(2) 0.0422(2) 0.0366(2) -0.00347(17) 0.00993(16) 0.00500(17)
    Cl2 0.0531(3) 0.0566(3) 0.0449(2) -0.0115(2) 0.0195(2) 0.0106(2)
    N1 0.0396(8) 0.0453(8) 0.0383(8) 0.0041(7) 0.0168(6) -0.0027(6)
    N2 0.0439(8) 0.0360(7) 0.0436(8) 0.0059(7) 0.0148(7) -0.0010(6)
    O1 0.0369(6) 0.0421(6) 0.0380(6) 0.0080(5) 0.0109(5) -0.0019(5)
    O2 0.0389(6) 0.0393(6) 0.0345(6) 0.0039(5) 0.0124(5) -0.0020(5)
_geom_special_details
;
 All esds (except the esd in the dihedral angle between two l.s. planes)
 are estimated using the full covariance matrix.  The cell esds are taken
 into account individually in the estimation of esds in distances, angles
 and torsion angles; correlations between esds in cell parameters are only
 used when they are defined by crystal symmetry.  An approximate (isotropic)
 treatment of cell esds is used for estimating esds involving l.s. planes.
;
loop_
    _geom_bond_atom_site_label_1
    _geom_bond_atom_site_label_2
    _geom_bond_site_symmetry_2
    _geom_bond_distance
    _geom_bond_publ_flag
    C1 N1 . 1.338(3) ?
    C1 C2 . 1.368(3) ?
    C1 H1 . 0.9300 ?
    C2 C3 . 1.373(3) ?
    C2 H2 . 0.9300 ?
    C3 C4 . 1.369(3) ?
    C3 H3 . 0.9300 ?
    C4 C5 . 1.387(3) ?
    C4 H4 . 0.9300 ?
    C5 N1 . 1.330(2) ?
    C5 C6 . 1.492(3) ?
    C6 O1 . 1.422(2) ?
    C6 H6A . 0.9700 ?
    C6 H6B . 0.9700 ?
    C7 O1 . 1.380(2) ?
    C7 C8 . 1.385(3) ?
    C7 C12 . 1.396(2) ?
    C8 C9 . 1.385(3) ?
    C8 H8 . 0.9300 ?
    C9 C10 . 1.362(3) ?
    C9 H9 . 0.9300 ?
    C10 C11 . 1.391(3) ?
    C10 H10 . 0.9300 ?
    C11 C12 . 1.385(3) ?
    C11 H11 . 0.9300 ?
    C12 O2 . 1.381(2) ?
    C13 O2 . 1.431(2) ?
    C13 C14 . 1.497(3) ?
    C13 H13A . 0.9700 ?
    C13 H13B . 0.9700 ?
    C14 N2 . 1.325(2) ?
    C14 C15 . 1.388(3) ?
    C15 C16 . 1.376(4) ?
    C15 H15 . 0.9300 ?
    C16 C17 . 1.360(4) ?
    C16 H16 . 0.9300 ?
    C17 C18 . 1.376(3) ?
    C17 H17 . 0.9300 ?
    C18 N2 . 1.339(3) ?
    C18 H18 . 0.9300 ?
    Cd1 N2 . 2.3920(15) yes
    Cd1 N1 . 2.3958(15) yes
    Cd1 Cl2 . 2.5103(6) yes
    Cd1 O1 . 2.6197(14) yes
    Cd1 Cl1 . 2.6197(6) yes
    Cd1 O2 . 2.6288(14) yes
    Cd1 Cl1 3_666 2.6873(11) yes
    Cl1 Cd1 3_666 2.6873(11) ?
loop_
    _geom_angle_atom_site_label_1
    _geom_angle_atom_site_label_2
    _geom_angle_atom_site_label_3
    _geom_angle_site_symmetry_1
    _geom_angle_site_symmetry_3
    _geom_angle
    _geom_angle_publ_flag
    N1 C1 C2 . . 123.4(2) ?
    N1 C1 H1 . . 118.3 ?
    C2 C1 H1 . . 118.3 ?
    C1 C2 C3 . . 118.9(2) ?
    C1 C2 H2 . . 120.6 ?
    C3 C2 H2 . . 120.6 ?
    C4 C3 C2 . . 118.7(2) ?
    C4 C3 H3 . . 120.7 ?
    C2 C3 H3 . . 120.7 ?
    C3 C4 C5 . . 119.2(2) ?
    C3 C4 H4 . . 120.4 ?
    C5 C4 H4 . . 120.4 ?
    N1 C5 C4 . . 122.40(18) ?
    N1 C5 C6 . . 119.51(16) ?
    C4 C5 C6 . . 118.06(17) ?
    O1 C6 C5 . . 111.39(16) ?
    O1 C6 H6A . . 109.3 ?
    C5 C6 H6A . . 109.3 ?
    O1 C6 H6B . . 109.3 ?
    C5 C6 H6B . . 109.3 ?
    H6A C6 H6B . . 108.0 ?
    O1 C7 C8 . . 124.05(17) ?
    O1 C7 C12 . . 116.44(15) ?
    C8 C7 C12 . . 119.51(17) ?
    C7 C8 C9 . . 120.6(2) ?
    C7 C8 H8 . . 119.7 ?
    C9 C8 H8 . . 119.7 ?
    C10 C9 C8 . . 119.8(2) ?
    C10 C9 H9 . . 120.1 ?
    C8 C9 H9 . . 120.1 ?
    C9 C10 C11 . . 120.51(19) ?
    C9 C10 H10 . . 119.7 ?
    C11 C10 H10 . . 119.7 ?
    C12 C11 C10 . . 120.13(19) ?
    C12 C11 H11 . . 119.9 ?
    C10 C11 H11 . . 119.9 ?
    O2 C12 C11 . . 123.89(16) ?
    O2 C12 C7 . . 116.75(15) ?
    C11 C12 C7 . . 119.34(17) ?
    O2 C13 C14 . . 110.24(15) ?
    O2 C13 H13A . . 109.6 ?
    C14 C13 H13A . . 109.6 ?
    O2 C13 H13B . . 109.6 ?
    C14 C13 H13B . . 109.6 ?
    H13A C13 H13B . . 108.1 ?
    N2 C14 C15 . . 121.80(19) ?
    N2 C14 C13 . . 119.12(15) ?
    C15 C14 C13 . . 119.04(19) ?
    C16 C15 C14 . . 119.0(2) ?
    C16 C15 H15 . . 120.5 ?
    C14 C15 H15 . . 120.5 ?
    C17 C16 C15 . . 119.3(2) ?
    C17 C16 H16 . . 120.3 ?
    C15 C16 H16 . . 120.3 ?
    C16 C17 C18 . . 118.5(2) ?
    C16 C17 H17 . . 120.8 ?
    C18 C17 H17 . . 120.8 ?
    N2 C18 C17 . . 123.0(2) ?
    N2 C18 H18 . . 118.5 ?
    C17 C18 H18 . . 118.5 ?
    N2 Cd1 N1 . . 169.53(5) ?
    N2 Cd1 Cl2 . . 86.19(4) ?
    N1 Cd1 Cl2 . . 88.69(4) ?
    N2 Cd1 O1 . . 124.10(5) ?
    N1 Cd1 O1 . . 65.35(5) ?
    Cl2 Cd1 O1 . . 94.05(3) ?
    N2 Cd1 Cl1 . . 91.55(4) ?
    N1 Cd1 Cl1 . . 94.72(4) ?
    Cl2 Cd1 Cl1 . . 171.978(16) ?
    O1 Cd1 Cl1 . . 80.84(3) ?
    N2 Cd1 O2 . . 64.32(5) ?
    N1 Cd1 O2 . . 125.51(5) ?
    Cl2 Cd1 O2 . . 97.34(3) ?
    O1 Cd1 O2 . . 60.22(4) ?
    Cl1 Cd1 O2 . . 74.77(3) ?
    N2 Cd1 Cl1 . 3_666 82.91(4) ?
    N1 Cd1 Cl1 . 3_666 89.09(4) ?
    Cl2 Cd1 Cl1 . 3_666 100.64(2) ?
    O1 Cd1 Cl1 . 3_666 150.24(3) ?
    Cl1 Cd1 Cl1 . 3_666 86.69(2) ?
    O2 Cd1 Cl1 . 3_666 141.26(3) ?
    Cd1 Cl1 Cd1 . 3_666 93.31(2) ?
    C5 N1 C1 . . 117.47(16) ?
    C5 N1 Cd1 . . 123.73(12) ?
    C1 N1 Cd1 . . 118.10(13) ?
    C14 N2 C18 . . 118.17(17) ?
    C14 N2 Cd1 . . 121.82(12) ?
    C18 N2 Cd1 . . 119.42(13) ?
    C7 O1 C6 . . 115.30(14) ?
    C7 O1 Cd1 . . 121.99(10) ?
    C6 O1 Cd1 . . 115.63(11) ?
    C12 O2 C13 . . 115.29(13) ?
    C12 O2 Cd1 . . 121.12(10) ?
    C13 O2 Cd1 . . 110.67(10) ?
data_global
_journal_date_recd_electronic     2011-09-02
_journal_date_accepted     2011-09-16
_journal_name_full     'Acta Crystallographica, Section E'
_journal_year     2011
_journal_volume     67
_journal_issue     10
_journal_page_first     m1415
_journal_page_last     m1415
_journal_paper_category     QM
_journal_coeditor_code     NG5223
_publ_contact_author_name     'Dr. Jin-Sheng, Gao'
_publ_contact_author_address
;
Engineering Research Center of Pesticide of Heilongjiang University,
Heilongjiang University
Harbin 150080
People's Republic of China
;
_publ_contact_author_email     hgf1000@163.com
_publ_contact_author_fax     '(86)451 8660 9151'
_publ_contact_author_phone     '(86)451 8660 9001'
_publ_section_title
;\
Di-\m-chlorido-bis{[1,2-bis(pyridin-2-ylmethoxy)benzene-\k^4^<i>N</i>,<i>O</i>,\
<i>O</i>',<i>N</i>']chloridocadmium}
;
loop_
    _publ_author_name
    _publ_author_footnote
    _publ_author_address
    'Gao, Jin-Sheng' .
;
Engineering Research Center of Pesticides of Heilongjiang University,
Heilongjiang University,
Harbin 150050,
People's Republic of China
and
College of Chemistry and Materials Science
Heilongjiang University
Harbin 150080
People's Republic of China
;
    'Yu, Ying-Hui' .
;
Engineering Research Center of Pesticides of Heilongjiang University,
Heilongjiang University,
Harbin 150050,
People's Republic of China
and
College of Chemistry and Materials Science
Heilongjiang University
Harbin 150080
People's Republic of China
;
    'Liu, Ying' .
;
College of Chemistry and Materials Science
Heilongjiang University
Harbin 150080
People's Republic of China
;
    'Hou, Guang-Feng' .
;
Engineering Research Center of Pesticides of Heilongjiang University,
Heilongjiang University,
Harbin 150050,
People's Republic of China
and
College of Chemistry and Materials Science
Heilongjiang University
Harbin 150080
People's Republic of China
;
_iucr_refine_instructions_details
;
TITL 1 in P2(1)/c
CELL 0.71073  10.8329  10.9676  16.0955  90.000 109.139  90.000
ZERR   2.00   0.0022   0.0022   0.0032   0.000   0.030   0.000
LATT 1
SYMM -X, 0.5+Y, 0.5-Z
SFAC C  H  N  O  Cl Cd
UNIT 72 64 8 8 8 4
L.S. 6
ACTA
BOND $h
FMAP 2
PLAN 20
htab
size 0.20 0.22 0.23
WGHT    0.022900    0.549500
FVAR       0.11500
MOLE 1
C1    1    0.670839    0.434478    0.345146    11.00000    0.04813    0.07669 =
         0.04395   -0.00471    0.01421    0.01172
AFIX  43
H1    2    0.593890    0.478658    0.321968    11.00000   -1.20000
AFIX   0
C2    1    0.713585    0.365947    0.288963    11.00000    0.06367    0.09590 =
         0.04339   -0.01737    0.01659    0.00603
AFIX  43
H2    2    0.666827    0.364190    0.229115    11.00000   -1.20000
AFIX   0
C3    1    0.826663    0.299827    0.322441    11.00000    0.06198    0.08423 =
         0.05817   -0.02544    0.02820    0.00491
AFIX  43
H3    2    0.857271    0.251525    0.285876    11.00000   -1.20000
AFIX   0
C4    1    0.893514    0.306407    0.410761    11.00000    0.04762    0.06097 =
         0.05781   -0.01425    0.02101    0.00892
AFIX  43
H4    2    0.970832    0.263126    0.435028    11.00000   -1.20000
AFIX   0
C5    1    0.844537    0.378376    0.463575    11.00000    0.03947    0.04102 =
         0.04520   -0.00591    0.01903   -0.00067
C6    1    0.917101    0.380722    0.559988    11.00000    0.05514    0.05260 =
         0.04598   -0.00484    0.01504    0.01864
AFIX  23
H6A   2    0.895995    0.308136    0.587040    11.00000   -1.20000
H6B   2    1.010295    0.380077    0.569581    11.00000   -1.20000
AFIX   0
C7    1    0.937358    0.489308    0.690879    11.00000    0.03444    0.04011 =
         0.03672    0.00046    0.00965   -0.00269
C8    1    1.041690    0.418386    0.739653    11.00000    0.04340    0.05173 =
         0.05237    0.00075    0.00950    0.01026
AFIX  43
H8    2    1.081033    0.364930    0.711107    11.00000   -1.20000
AFIX   0
C9    1    1.088025    0.426280    0.830533    11.00000    0.04835    0.05932 =
         0.05074    0.00923    0.00116    0.00908
AFIX  43
H9    2    1.158653    0.378842    0.862759    11.00000   -1.20000
AFIX   0
C10   1    1.029941    0.503651    0.872597    11.00000    0.05808    0.06185 =
         0.03676    0.00340    0.00271   -0.00247
AFIX  43
H10   2    1.060481    0.508111    0.933670    11.00000   -1.20000
AFIX   0
C11   1    0.925238    0.576102    0.824913    11.00000    0.05300    0.04800 =
         0.03740   -0.00426    0.00994   -0.00109
AFIX  43
H11   2    0.886036    0.628578    0.854191    11.00000   -1.20000
AFIX   0
C12   1    0.879282    0.570225    0.733933    11.00000    0.03482    0.03547 =
         0.03731    0.00067    0.00847   -0.00309
C13   1    0.687760    0.684252    0.721908    11.00000    0.04711    0.05067 =
         0.03606   -0.00812    0.01601    0.00225
AFIX  23
H13A  2    0.732809    0.732163    0.773629    11.00000   -1.20000
H13B  2    0.647615    0.614921    0.740407    11.00000   -1.20000
AFIX   0
C14   1    0.584377    0.760394    0.658589    11.00000    0.04129    0.03773 =
         0.04875   -0.01174    0.01839   -0.00329
C15   1    0.509227    0.837648    0.690825    11.00000    0.07699    0.06624 =
         0.06666   -0.02161    0.03113    0.01450
AFIX  43
H15   2    0.522360    0.841532    0.750836    11.00000   -1.20000
AFIX   0
C16   1    0.415040    0.908377    0.632693    11.00000    0.07817    0.06812 =
         0.10373   -0.02193    0.03271    0.02968
AFIX  43
H16   2    0.362936    0.959953    0.652911    11.00000   -1.20000
AFIX   0
C17   1    0.398868    0.902141    0.545384    11.00000    0.05936    0.04559 =
         0.09105   -0.00431    0.01190    0.01890
AFIX  43
H17   2    0.337926    0.951280    0.505180    11.00000   -1.20000
AFIX   0
C18   1    0.474723    0.821479    0.517895    11.00000    0.05946    0.04140 =
         0.05849    0.00157    0.01320    0.01164
AFIX  43
H18   2    0.463184    0.816740    0.458127    11.00000   -1.20000
AFIX   0
CD1   6    0.660311    0.587855    0.515336    11.00000    0.03316    0.03389 =
         0.03234    0.00062    0.01399    0.00016
CL1   5    0.579740    0.424607    0.604762    11.00000    0.03538    0.04217 =
         0.03662    0.00500    0.00993   -0.00347
CL2   5    0.760639    0.752467    0.449874    11.00000    0.05311    0.05662 =
         0.04489    0.01056    0.01949   -0.01147
N1    3    0.734045    0.441220    0.431737    11.00000    0.03963    0.04531 =
         0.03831   -0.00265    0.01685    0.00413
N2    3    0.564436    0.749444    0.573213    11.00000    0.04386    0.03596 =
         0.04357   -0.00099    0.01484    0.00589
O1    4    0.884950    0.485835    0.600349    11.00000    0.03690    0.04212 =
         0.03796   -0.00190    0.01088    0.00798
O2    4    0.779493    0.642287    0.681482    11.00000    0.03893    0.03932 =
         0.03449   -0.00198    0.01239    0.00390
HKLF 4
REM  1 in P2(1)/c
REM R1 =  0.0194 for   3686 Fo > 4sig(Fo)  and  0.0227 for all   4128 data
REM    226 parameters refined using      0 restraints
END
WGHT      0.0225      0.5603
REM Highest difference peak  0.364,  deepest hole -0.239,  1-sigma level  0.052
Q1    1   0.7046  0.5355  0.5121  11.00000  0.05    0.36
Q2    1   0.7744  0.4079  0.4447  11.00000  0.05    0.32
Q3    1   0.7016  0.4284  0.3980  11.00000  0.05    0.30
Q4    1   0.8996  0.3982  0.5120  11.00000  0.05    0.28
Q5    1   0.5997  0.4365  0.5733  11.00000  0.05    0.28
Q6    1   0.7132  0.4230  0.4464  11.00000  0.05    0.27
Q7    1   0.5853  0.7548  0.6146  11.00000  0.05    0.27
Q8    1   0.9962  0.4640  0.7196  11.00000  0.05    0.26
Q9    1   0.7215  0.4537  0.4615  11.00000  0.05    0.26
Q10   1   0.7026  0.7571  0.4134  11.00000  0.05    0.25
Q11   1   0.6502  0.5984  0.4661  11.00000  0.05    0.25
Q12   1   0.8996  0.5679  0.7777  11.00000  0.05    0.24
Q13   1   0.7178  0.6331  0.5283  11.00000  0.05    0.23
Q14   1   0.9161  0.4852  0.6531  11.00000  0.05    0.23
Q15   1   0.8572  0.3209  0.3650  11.00000  0.05    0.23
Q16   1   0.6622  0.5546  0.5643  11.00000  0.05    0.22
Q17   1   0.9064  0.5158  0.7101  11.00000  0.05    0.22
Q18   1   0.8811  0.3527  0.4443  11.00000  0.05    0.22
Q19   1   0.6279  0.7252  0.6822  11.00000  0.05    0.21
Q20   1   0.7107  0.4214  0.3169  11.00000  0.05    0.20
;
