# Supplementary material for: Di-μ-chlorido-bis­{[1,2-bis­(pyridin-2-ylmeth­oxy)benzene-κ4 N,O,O′,N′]chloridocadmium}
Source: Acta Crystallogr Sect E Struct Rep Online. 2011 Sep 30;67(Pt 10):m1415. doi: 10.1107/S1600536811037858 (PMC3201405; doi:10.1107/S1600536811037858)
Supplement: Supplementary file 2 [file e-67-m1415-Isup2.hkl]

# 
# h,k,l, Fc-squared, Fo-squared, sigma(Fo-squared) and status flag 
# 
data_I
_shelx_title ' 1 in P2(1)/c' 
_shelx_refln_list_code          4 
_shelx_F_calc_maximum      301.79 
_exptl_crystal_F_000       944.00 
_reflns_d_resolution_high  0.7704 
 
loop_ 
 _symmetry_equiv_pos_as_xyz 
 'x, y, z' 
 '-x, y+1/2, -z+1/2' 
 '-x, -y, -z' 
 'x, -y-1/2, z-1/2' 
 
_cell_length_a    10.8329 
_cell_length_b    10.9676 
_cell_length_c    16.0955 
_cell_angle_alpha  90.000 
_cell_angle_beta  109.139 
_cell_angle_gamma  90.000 
 
_shelx_F_squared_multiplier     1.000 
 
loop_ 
 _refln_index_h 
 _refln_index_k 
 _refln_index_l 
 _refln_F_squared_calc 
 _refln_F_squared_meas 
 _refln_F_squared_sigma 
 _refln_observed_status 
   2   0   0     1118.06     1213.66     16.64 o 
   3   0   0    14446.81    15089.67    327.42 o 
   4   0   0    10379.85    10699.60    358.05 o 
   5   0   0     2019.47     2161.70     26.59 o 
   6   0   0       54.77       71.91     11.72 o 
   7   0   0     2105.59     1998.51     31.76 o 
   8   0   0      520.48      527.74      9.01 o 
   9   0   0     5424.23     5353.36     64.73 o 
  10   0   0     1580.50     1584.53     37.17 o 
  11   0   0      669.08      696.92     12.35 o 
  12   0   0     2327.61     2205.31     38.21 o 
  13   0   0     1079.55     1006.95     30.42 o 
   2   1   0     6516.77     6367.73     49.45 o 
   3   1   0     3618.87     3589.33     47.30 o 
   4   1   0     3015.39     3008.65     24.35 o 
   5   1   0       55.62       34.77      3.93 o 
   6   1   0     1432.83     1477.66     14.95 o 
   7   1   0      354.17      349.66      6.40 o 
   8   1   0     3761.48     3756.60     36.17 o 
   9   1   0      561.43      553.49      7.14 o 
  10   1   0     1006.50     1015.97     12.08 o 
  11   1   0      679.86      683.69     10.09 o 
  12   1   0        1.19        3.30      3.63 o 
  13   1   0       25.62       22.08      6.03 o 
   0   2   0     8849.77     9226.43     85.78 o 
   1   2   0     1715.07     1703.25     16.68 o 
   2   2   0     2611.94     2706.87     35.82 o 
   3   2   0    15655.63    16086.10    161.58 o 
   4   2   0    10522.31    10590.33     96.38 o 
   5   2   0     1283.29     1395.74     11.41 o 
   6   2   0     1200.27     1111.61     13.31 o 
   7   2   0      262.22      296.31      6.12 o 
   8   2   0      411.16      412.95      5.96 o 
   9   2   0      261.85      262.24      5.25 o 
  10   2   0      152.98      149.40      4.87 o 
  11   2   0        3.54        1.13      3.28 o 
  12   2   0      136.63      129.22      7.62 o 
  13   2   0      466.44      472.67     19.55 o 
   1   3   0      200.73      167.96      4.72 o 
   2   3   0      274.78      383.30     10.92 o 
   3   3   0      195.52      220.96      2.74 o 
   4   3   0    26892.48    27577.32    321.02 o 
   5   3   0    23724.81    24334.70    275.24 o 
   6   3   0     1025.53     1098.91     10.24 o 
   7   3   0     7417.50     7605.53     78.74 o 
   8   3   0     9125.28     9068.78    157.60 o 
   9   3   0     1185.24     1180.84     16.27 o 
  10   3   0       48.16       60.88      6.09 o 
  11   3   0      278.21      297.23      5.77 o 
  12   3   0      275.17      295.68     17.05 o 
   0   4   0     6451.25     6040.04     64.61 o 
   1   4   0     4460.85     4343.34     29.27 o 
   2   4   0      553.07      597.60      4.78 o 
   3   4   0     5239.31     5106.26     39.99 o 
   4   4   0     4430.19     4490.94     52.08 o 
   5   4   0      497.43      501.08      7.16 o 
   6   4   0     5239.45     5247.98     44.33 o 
   7   4   0     1137.45     1132.44     12.10 o 
   8   4   0      341.01      350.05      6.40 o 
   9   4   0      281.15      282.96      6.05 o 
  10   4   0       81.85       81.79      3.47 o 
  11   4   0        0.43        0.90      6.50 o 
  12   4   0      284.53      277.98     27.74 o 
   1   5   0     2675.62     2692.66     17.69 o 
   2   5   0       31.92       32.41      3.55 o 
   3   5   0       21.86       56.09      2.43 o 
   4   5   0     1376.19     1397.54     16.04 o 
   5   5   0      316.89      330.85      4.65 o 
   6   5   0       43.81       73.69     32.34 o 
   7   5   0       29.16       28.95      9.24 o 
   8   5   0     1006.32     1031.20     23.58 o 
   9   5   0      368.75      406.31     22.93 o 
  10   5   0        5.64       17.42      6.23 o 
  11   5   0      211.98      195.07      8.48 o 
  12   5   0        3.42        0.66      8.68 o 
   0   6   0    32941.66    34479.70    576.64 o 
   1   6   0     9110.90     9411.44     73.52 o 
   2   6   0     2436.62     2398.07     17.86 o 
   3   6   0    11299.26    11435.72    102.36 o 
   4   6   0     4442.54     4504.76     35.40 o 
   5   6   0      263.52      263.77      4.13 o 
   6   6   0      130.01      155.59     24.38 o 
   7   6   0      427.24      458.10     18.68 o 
   8   6   0      343.26      328.86     18.15 o 
   9   6   0     2349.55     2439.03     63.35 o 
  10   6   0     1402.34     1371.19     38.03 o 
  11   6   0      169.15      192.52     34.78 o 
  12   6   0     1519.96     1557.90     77.51 o 
   1   7   0     6719.20     6775.81     57.38 o 
   2   7   0     1752.36     1772.17     14.99 o 
   3   7   0       10.13        9.46      2.89 o 
   4   7   0     1066.88     1060.39      9.40 o 
   5   7   0      233.43      257.74      7.40 o 
   6   7   0       58.97       51.32      9.60 o 
   7   7   0      299.73      285.22     12.10 o 
   8   7   0     1841.27     1905.22     77.89 o 
   9   7   0      488.73      462.15     20.32 o 
  10   7   0      427.68      442.97     35.92 o 
  11   7   0      545.81      593.14     27.60 o 
   0   8   0      290.71      336.22     11.54 o 
   1   8   0     1151.14     1119.52     12.79 o 
   2   8   0      118.08      135.98      5.56 o 
   3   8   0      673.32      705.17      9.35 o 
   4   8   0      826.87      820.59      7.74 o 
   5   8   0      418.23      437.22      7.08 o 
   6   8   0      516.53      542.64     14.55 o 
   7   8   0        2.98        6.70      8.40 o 
   8   8   0      193.89      187.03     13.22 o 
   9   8   0       82.71       69.60     13.37 o 
  10   8   0        0.09        2.73     12.45 o 
   1   9   0      964.19      949.77      9.61 o 
   2   9   0      500.43      465.05      7.50 o 
   3   9   0       81.81       96.98      5.02 o 
   4   9   0     8254.89     8052.43     76.03 o 
   5   9   0     5713.36     5619.68     58.45 o 
   6   9   0       36.67       39.11     11.51 o 
   7   9   0     1730.91     1727.98     29.51 o 
   8   9   0     1437.85     1485.40     24.89 o 
   9   9   0      299.99      315.45     22.90 o 
  10   9   0       11.29       17.64     14.88 o 
   0  10   0     1102.63     1146.62     23.23 o 
   1  10   0       71.10       77.97      4.85 o 
   2  10   0       15.16       15.15      3.91 o 
   3  10   0     2198.18     2220.94     23.55 o 
   4  10   0     1886.01     1908.92     41.46 o 
   5  10   0      234.94      253.18     19.50 o 
   6  10   0     1461.21     1435.83     22.71 o 
   7  10   0      334.88      369.06     15.17 o 
   8  10   0       99.85      115.37      9.28 o 
   9  10   0      118.11      132.76     26.09 o 
   1  11   0      731.58      697.13     13.41 o 
   2  11   0      256.21      247.81      9.93 o 
   3  11   0       25.98       26.22      6.46 o 
   4  11   0      135.68      142.21     18.02 o 
   5  11   0       18.43       15.62      6.28 o 
   6  11   0       28.03       27.51      6.63 o 
   7  11   0        5.76        7.20      8.99 o 
   8  11   0      194.43      224.71     17.04 o 
   0  12   0     4636.11     4519.30     95.60 o 
   1  12   0      932.00      917.27     15.95 o 
   2  12   0       13.60       32.38     10.44 o 
   3  12   0     1227.88     1248.49     18.74 o 
   4  12   0      342.65      336.18     11.51 o 
   5  12   0        7.07        6.90      6.21 o 
   6  12   0      122.38      140.72      9.41 o 
   7  12   0      236.99      238.53     17.37 o 
   1  13   0      768.33      747.10     18.30 o 
   2  13   0      797.92      794.80     17.07 o 
   3  13   0       25.21       16.47      8.57 o 
   4  13   0      224.80      222.29     11.64 o 
   5  13   0      232.71      242.97     17.41 o 
   0  14   0       63.43       60.84     12.78 o 
   1  14   0        9.40        1.38      5.59 o 
   2  14   0        9.20        2.86      6.66 o 
 -13   1   1      709.42      720.33     15.08 o 
 -12   1   1     1325.04     1343.14     17.02 o 
 -11   1   1        0.16        2.46      3.26 o 
 -10   1   1     2703.62     2649.46     25.30 o 
  -9   1   1     5538.86     5555.60     49.25 o 
  -8   1   1       54.19       61.29      4.14 o 
  -7   1   1      132.57      117.16      3.69 o 
  -6   1   1     4398.44     4341.74     34.94 o 
  -5   1   1     1516.05     1609.27     13.43 o 
  -4   1   1     4828.82     4666.67     40.04 o 
  -3   1   1     2489.15     2304.39     19.68 o 
  -2   1   1     9018.04     9554.30     88.73 o 
   1   1   1      544.22      576.22      9.81 o 
   2   1   1    11524.80    11915.89    128.63 o 
   3   1   1    27153.72    28537.90    436.10 o 
   4   1   1    14105.34    14675.66    174.96 o 
   5   1   1     1621.28     1694.47     17.03 o 
   6   1   1     3172.95     3168.49     33.64 o 
   7   1   1     2492.14     2520.44     21.82 o 
   8   1   1      707.29      744.89      9.91 o 
   9   1   1     1656.11     1649.58     18.25 o 
  10   1   1      368.16      396.19      6.31 o 
  11   1   1      205.89      212.60      5.83 o 
  12   1   1      828.23      795.18     20.52 o 
  13   1   1      847.61      774.32     43.10 o 
 -13   2   1      185.57      212.39     16.60 o 
 -12   2   1       20.28       17.53      4.09 o 
 -11   2   1      457.50      429.10      6.99 o 
 -10   2   1      446.36      425.49      5.98 o 
  -9   2   1     2092.46     2088.21     18.48 o 
  -8   2   1     5356.55     5383.73     56.77 o 
  -7   2   1     2809.58     2755.86     24.54 o 
  -6   2   1     5287.93     5507.75     96.83 o 
  -5   2   1    17720.19    17924.51    247.65 o 
  -4   2   1     6586.02     6596.93     53.32 o 
  -3   2   1        4.02        7.33      1.87 o 
  -2   2   1    91079.04    91828.53   1508.16 o 
  -1   2   1    10608.72    11047.76    103.42 o 
   0   2   1      987.89      934.19      6.51 o 
   1   2   1     1230.94     1076.98     12.27 o 
   2   2   1     2517.90     2397.28     24.72 o 
   3   2   1     1632.41     1622.29     37.42 o 
   4   2   1     5597.71     5451.44     43.58 o 
   5   2   1     5229.17     4848.34     58.28 o 
   6   2   1      119.15      136.79      5.24 o 
   7   2   1     5172.19     5214.15     52.96 o 
   8   2   1     5742.52     5742.32     99.45 o 
   9   2   1      310.69      323.06      9.54 o 
  10   2   1      768.81      746.69     13.28 o 
  11   2   1      654.39      644.79      9.63 o 
  12   2   1      148.91      171.47     18.90 o 
 -13   3   1        0.37        1.04     10.90 o 
 -12   3   1       28.45       31.62      5.18 o 
 -11   3   1        1.41        0.40      3.32 o 
 -10   3   1       88.25       95.97      5.30 o 
  -9   3   1       26.66       25.27      3.67 o 
  -8   3   1       11.71       11.07      2.18 o 
  -7   3   1      211.47      239.39     14.41 o 
  -6   3   1        3.96        5.55      2.83 o 
  -5   3   1       16.65       25.38      2.70 o 
  -4   3   1      251.65      264.20      6.99 o 
  -3   3   1     3831.70     3901.65     52.12 o 
  -2   3   1      105.01      104.81      3.58 o 
  -1   3   1     2833.45     2895.51     17.81 o 
   0   3   1       76.76       85.61      2.25 o 
   1   3   1     2558.53     2548.22     16.83 o 
   2   3   1     2938.33     2804.82     64.37 o 
   3   3   1      241.43      319.37     14.70 o 
   4   3   1       48.88       48.07      1.91 o 
   5   3   1      187.30      218.20      5.03 o 
   6   3   1      955.18     1030.49      9.93 o 
   7   3   1       15.08       14.75      4.32 o 
   8   3   1      160.32      148.07     13.71 o 
   9   3   1       55.23       63.40      3.69 o 
  10   3   1       11.15        9.13      3.59 o 
  11   3   1        8.02        7.47      7.50 o 
  12   3   1        0.15        0.48      7.20 o 
 -12   4   1      116.50      117.78      9.89 o 
 -11   4   1      376.80      382.89      7.31 o 
 -10   4   1      120.47      119.22      3.76 o 
  -9   4   1      765.08      772.19     10.68 o 
  -8   4   1     1420.52     1443.50     25.21 o 
  -7   4   1      642.16      677.71      7.81 o 
  -6   4   1     2767.91     2763.67     25.83 o 
  -5   4   1    17368.01    18264.29    255.85 o 
  -4   4   1     7448.08     7428.09     72.42 o 
  -3   4   1        6.98       19.10      3.61 o 
  -2   4   1     6948.26     6886.05     48.71 o 
  -1   4   1     3595.42     3521.62     24.68 o 
   0   4   1     1503.92     1535.08     23.12 o 
   1   4   1     5050.94     4915.62     34.90 o 
   2   4   1     4409.64     4273.16     29.64 o 
   3   4   1       35.68       30.73      3.40 o 
   4   4   1     5151.70     5051.56     50.96 o 
   5   4   1     5032.25     5117.91     68.00 o 
   6   4   1        0.14        5.04      4.80 o 
   7   4   1     2999.45     3141.83     35.69 o 
   8   4   1     4447.21     4365.90     46.28 o 
   9   4   1      385.05      411.67      6.42 o 
  10   4   1      503.70      487.16      9.28 o 
  11   4   1      731.06      734.50     26.80 o 
  12   4   1      149.49      144.99     37.81 o 
 -12   5   1      831.78      850.16     26.25 o 
 -11   5   1        2.67        6.95      4.18 o 
 -10   5   1     2452.41     2392.32     24.12 o 
  -9   5   1     2273.74     2245.62     42.61 o 
  -8   5   1      407.86      415.29     15.39 o 
  -7   5   1      863.44      861.28     16.10 o 
  -6   5   1     4550.02     4616.98     48.90 o 
  -5   5   1      101.85      115.17      4.06 o 
  -4   5   1        6.42       18.73      4.18 o 
  -3   5   1     6686.49     6692.07     47.86 o 
  -2   5   1      307.43      299.19      4.09 o 
  -1   5   1    10479.97    10631.40     89.49 o 
   0   5   1    17477.69    17465.96    154.13 o 
   1   5   1     5278.59     5287.31     36.89 o 
   2   5   1     3530.47     3376.84     23.61 o 
   3   5   1    15940.13    15907.77    163.48 o 
   4   5   1     4341.68     4483.16     50.15 o 
   5   5   1      295.04      302.38      7.87 o 
   6   5   1     5728.06     5729.99     74.96 o 
   7   5   1     1604.09     1698.52     37.81 o 
   8   5   1      231.89      237.48     12.30 o 
   9   5   1     1083.27     1141.54     37.81 o 
  10   5   1      725.42      814.79     41.21 o 
  11   5   1      108.92      111.72     11.68 o 
  12   5   1     1077.51     1022.63     32.52 o 
 -12   6   1       28.86       38.93     12.47 o 
 -11   6   1       94.12       89.61     15.08 o 
 -10   6   1       67.22       73.18      5.98 o 
  -9   6   1       14.88       17.32     11.19 o 
  -8   6   1       63.45       54.38      1.81 o 
  -7   6   1      100.22      109.10      3.19 o 
  -6   6   1       26.33       31.64      2.40 o 
  -5   6   1       32.62       38.87      2.57 o 
  -4   6   1      217.21      249.06      3.22 o 
  -3   6   1        1.16        6.57      1.93 o 
  -2   6   1      755.01      761.54      7.51 o 
  -1   6   1      941.91      935.45      9.36 o 
   0   6   1       10.09        9.40      2.33 o 
   1   6   1     1787.47     1700.39     15.64 o 
   2   6   1      560.96      575.94     10.43 o 
   3   6   1       43.36       46.90      3.93 o 
   4   6   1       34.74       24.09      5.97 o 
   5   6   1      175.07      173.42      8.19 o 
   6   6   1      119.03      120.20      8.73 o 
   7   6   1       35.37       31.25      8.27 o 
   8   6   1        5.95        7.94      8.02 o 
   9   6   1        7.07        6.43     14.75 o 
  10   6   1      116.34       89.54     15.66 o 
  11   6   1        4.98        4.54     10.16 o 
 -11   7   1        4.19        2.58      9.88 o 
 -10   7   1      739.51      756.04     29.43 o 
  -9   7   1     1102.49     1090.03     32.52 o 
  -8   7   1      524.06      518.46     16.85 o 
  -7   7   1      373.97      362.95     11.77 o 
  -6   7   1     3648.44     3615.52     64.90 o 
  -5   7   1        6.78        5.94      1.73 o 
  -4   7   1      619.06      619.07     10.54 o 
  -3   7   1     3081.13     3143.28     22.63 o 
  -2   7   1       79.81       90.02      4.62 o 
  -1   7   1     3657.80     3608.33     31.39 o 
   0   7   1     5918.93     5858.35     49.88 o 
   1   7   1     3818.59     3816.84     31.04 o 
   2   7   1     2594.15     2584.72     31.14 o 
   3   7   1     7384.84     7298.44     71.18 o 
   4   7   1     1658.90     1642.45     20.12 o 
   5   7   1       36.92       59.87     14.99 o 
   6   7   1     1035.65     1039.81     15.68 o 
   7   7   1      296.72      311.01     17.17 o 
   8   7   1        9.13       11.58     12.45 o 
   9   7   1      653.46      628.27     35.81 o 
  10   7   1      170.82      146.51     14.97 o 
  11   7   1       81.15       65.25     14.70 o 
 -11   8   1      259.10      264.13     22.90 o 
 -10   8   1      139.67      178.61     18.53 o 
  -9   8   1      341.42      378.91     24.95 o 
  -8   8   1     1388.66     1439.36     39.71 o 
  -7   8   1      597.32      636.97     11.84 o 
  -6   8   1      839.86      886.89     26.59 o 
  -5   8   1     7770.32     7868.70     88.32 o 
  -4   8   1     2544.57     2546.59     21.93 o 
  -3   8   1       18.11       28.39      3.60 o 
  -2   8   1     4434.38     4437.11     37.73 o 
  -1   8   1     4272.32     4309.54     36.69 o 
   0   8   1       14.97       17.83      3.15 o 
   1   8   1     2560.92     2556.13     22.48 o 
   2   8   1     3692.13     3730.14     29.91 o 
   3   8   1       53.37       64.41      3.92 o 
   4   8   1     3621.61     3442.78     53.40 o 
   5   8   1     1843.40     1773.67     29.45 o 
   6   8   1       21.91       13.54      8.55 o 
   7   8   1     1571.07     1505.34     26.92 o 
   8   8   1     2152.08     2186.21     62.38 o 
   9   8   1      194.29      231.18     38.19 o 
  10   8   1      446.59      440.60     49.53 o 
 -10   9   1        2.05       10.92     11.49 o 
  -9   9   1       46.99       54.16     10.33 o 
  -8   9   1        8.17       13.22      5.20 o 
  -7   9   1      248.33      302.23     20.52 o 
  -6   9   1      456.46      475.39      6.14 o 
  -5   9   1      271.70      276.86     15.66 o 
  -4   9   1      650.40      664.30     10.51 o 
  -3   9   1       14.80       16.92      4.15 o 
  -2   9   1        2.67       -1.82      4.32 o 
  -1   9   1       18.67       22.77      3.23 o 
   0   9   1      176.91      191.65      5.69 o 
   1   9   1       26.84       32.14      4.13 o 
   2   9   1        7.39       10.15      3.72 o 
   3   9   1        0.45        6.26      3.22 o 
   4   9   1        2.75        4.49      4.05 o 
   5   9   1      297.43      325.28     14.52 o 
   6   9   1      512.22      529.63     18.07 o 
   7   9   1      348.40      363.18     17.02 o 
   8   9   1       56.93       39.54     14.16 o 
   9   9   1      100.71       98.30     14.97 o 
  10   9   1      114.89      127.64     19.74 o 
  -9  10   1      358.71      395.42     23.44 o 
  -8  10   1      514.62      530.31     35.17 o 
  -7  10   1      208.06      201.65     10.49 o 
  -6  10   1       83.28       84.59      4.21 o 
  -5  10   1     2511.40     2471.97     25.65 o 
  -4  10   1      450.32      457.64     11.07 o 
  -3  10   1       41.31       41.17      6.06 o 
  -2  10   1      833.77      827.51     14.57 o 
  -1  10   1     1999.09     1969.41     21.20 o 
   0  10   1        0.02       -1.59      4.20 o 
   1  10   1      498.50      496.97      8.17 o 
   2  10   1      205.44      203.28      5.77 o 
   3  10   1       33.20       35.67      4.80 o 
   4  10   1     1605.39     1580.43     18.27 o 
   5  10   1      465.48      470.33     17.84 o 
   6  10   1       35.59       26.80      7.58 o 
   7  10   1      634.28      611.76     18.66 o 
   8  10   1      687.34      692.19     20.10 o 
   9  10   1      116.07      103.95     21.18 o 
  -8  11   1       63.53       54.73     13.54 o 
  -7  11   1      390.03      374.93     21.06 o 
  -6  11   1     1147.26     1137.94     28.72 o 
  -5  11   1       79.30       75.56      5.27 o 
  -4  11   1     1131.36     1105.43     13.12 o 
  -3  11   1     1421.85     1465.09     18.38 o 
  -2  11   1       54.05       59.36      4.69 o 
  -1  11   1     1175.08     1152.24     15.46 o 
   0  11   1     2004.72     2021.54     24.71 o 
   1  11   1      275.40      294.19      9.34 o 
   2  11   1      999.74     1006.68     15.68 o 
   3  11   1     2982.08     2983.07     35.31 o 
   4  11   1      798.53      814.39     11.89 o 
   5  11   1      228.12      210.96      9.24 o 
   6  11   1      516.78      524.46     14.81 o 
   7  11   1      329.01      370.28     14.91 o 
   8  11   1       24.60       17.77     13.37 o 
  -7  12   1       68.19      123.93     31.38 o 
  -6  12   1        3.57        1.75      7.07 o 
  -5  12   1        1.28       10.37      6.88 o 
  -4  12   1        7.76        5.09      6.31 o 
  -3  12   1       39.39       34.20      4.63 o 
  -2  12   1      472.84      478.90     10.65 o 
  -1  12   1       56.40       52.67      6.01 o 
   0  12   1        3.96       -6.14      8.57 o 
   1  12   1      594.72      620.88     14.90 o 
   2  12   1      838.60      813.63     14.36 o 
   3  12   1        3.24        5.64      4.98 o 
   4  12   1       47.14       49.22     11.66 o 
   5  12   1       39.19       45.01      7.05 o 
   6  12   1        0.95        4.24      6.74 o 
  -5  13   1        0.06       -0.88      5.88 o 
  -4  13   1       85.03      103.50     11.92 o 
  -3  13   1      221.12      216.81     11.25 o 
  -2  13   1       42.69       41.10      6.51 o 
  -1  13   1      666.93      645.60     17.06 o 
   0  13   1      497.61      478.59     14.80 o 
   1  13   1      185.27      207.14     10.30 o 
   2  13   1       30.26       27.65      8.26 o 
   3  13   1      565.12      553.41     16.47 o 
   4  13   1      289.27      316.01     21.83 o 
   5  13   1        0.05        3.95      7.24 o 
  -2  14   1      603.18      639.91     19.26 o 
  -1  14   1      521.67      490.35     14.41 o 
   0  14   1       39.24       36.51      8.68 o 
   1  14   1      563.94      534.68     18.18 o 
   2  14   1      322.84      337.25     24.95 o 
 -13   0   2      535.78      481.68     14.70 o 
 -12   0   2     1292.91     1191.40     20.16 o 
 -11   0   2       75.40       82.89      7.95 o 
 -10   0   2     7364.74     7432.01     99.53 o 
  -9   0   2     9133.44     8960.52    117.85 o 
  -8   0   2      248.82      276.22      7.29 o 
  -7   0   2     3850.95     3692.14     49.25 o 
  -6   0   2     4784.15     4516.86     60.95 o 
  -5   0   2      302.88      311.89      7.43 o 
  -4   0   2     3412.19     3108.95     53.57 o 
  -3   0   2      489.18      630.91      5.84 o 
  -2   0   2     2585.00     2572.90     19.42 o 
   1   0   2    18536.75    19609.67    466.56 o 
   2   0   2    12419.41    13279.96    193.50 o 
   3   0   2    47281.16    51652.99   1116.56 o 
   4   0   2     6032.35     6003.86     77.20 o 
   5   0   2        2.86       12.15      2.67 o 
   6   0   2     3633.79     3859.52     68.81 o 
   7   0   2     1205.89     1209.87     89.23 o 
   8   0   2        1.04        6.81      4.18 o 
   9   0   2     1297.99     1325.61     28.74 o 
  10   0   2      334.72      352.28     10.18 o 
  11   0   2       79.51       98.19      7.17 o 
  12   0   2     1914.13     1869.90     33.67 o 
 -13   1   2       16.61       19.06      6.67 o 
 -12   1   2       92.68       92.69      4.79 o 
 -11   1   2      889.79      866.27     11.31 o 
 -10   1   2      553.60      564.38     12.01 o 
  -9   1   2      676.94      682.82      9.08 o 
  -8   1   2     2617.30     2600.79     20.81 o 
  -7   1   2      579.46      609.11      8.00 o 
  -6   1   2     3406.39     3309.10     32.75 o 
  -5   1   2     3342.99     3266.00     34.78 o 
  -4   1   2       54.10       54.40      2.43 o 
  -3   1   2     6369.30     6795.03     48.43 o 
  -2   1   2     8374.19     8471.17     69.53 o 
  -1   1   2      303.35      333.39      3.48 o 
   0   1   2     9165.34     8953.88     81.25 o 
   1   1   2    11395.02    11533.54    112.64 o 
   2   1   2     7696.85     7888.41     90.81 o 
   3   1   2     3071.14     3003.72     24.33 o 
   4   1   2     3697.34     3761.92     36.90 o 
   5   1   2     1203.89     1236.51     11.34 o 
   6   1   2       53.86       51.81      3.38 o 
   7   1   2      370.59      344.61     11.81 o 
   8   1   2      758.98      775.18      8.97 o 
   9   1   2      213.13      220.16      6.64 o 
  10   1   2      198.31      203.72      7.76 o 
  11   1   2      916.42      902.05     12.32 o 
  12   1   2       97.33       92.26      6.99 o 
 -13   2   2      415.10      423.13     11.07 o 
 -12   2   2      162.95      179.33      6.72 o 
 -11   2   2       26.78       32.40      3.51 o 
 -10   2   2      336.18      328.07      7.67 o 
  -9   2   2       86.37       90.67      5.35 o 
  -8   2   2       33.57       34.73      3.78 o 
  -7   2   2       35.74       36.43      2.81 o 
  -6   2   2     4187.07     4285.56     39.21 o 
  -5   2   2      334.31      303.17      3.61 o 
  -4   2   2     6398.68     6490.91     53.81 o 
  -3   2   2     2634.51     2617.46     24.78 o 
  -2   2   2    15408.94    15883.53    199.17 o 
  -1   2   2    17554.93    19015.22    240.45 o 
   0   2   2      508.29      449.37      3.86 o 
   1   2   2      516.86      480.04     13.35 o 
   2   2   2      782.43      780.70     29.27 o 
   3   2   2     8046.83     8081.42     75.94 o 
   4   2   2     1763.97     1544.28     14.62 o 
   5   2   2       51.39       63.93      4.47 o 
   6   2   2     4244.45     4351.83     35.90 o 
   7   2   2      369.66      381.25     10.48 o 
   8   2   2      413.25      434.05      8.69 o 
   9   2   2      397.01      383.28      7.41 o 
  10   2   2       41.46       45.23      7.22 o 
  11   2   2        2.94        4.03      3.20 o 
  12   2   2      214.82      219.65     12.02 o 
 -13   3   2      359.06      370.76     13.21 o 
 -12   3   2      341.22      329.20     11.44 o 
 -11   3   2      853.63      848.81     10.31 o 
 -10   3   2       24.55       23.50      3.27 o 
  -9   3   2      556.33      558.11      7.82 o 
  -8   3   2     1771.38     1776.48     15.33 o 
  -7   3   2     1796.16     1948.16     20.97 o 
  -6   3   2     2558.46     2534.14     23.85 o 
  -5   3   2    29668.81    31316.72    386.01 o 
  -4   3   2    21543.47    22714.11    253.09 o 
  -3   3   2     1261.15     1192.70     14.09 o 
  -2   3   2    84198.77    88568.37   1329.25 o 
  -1   3   2     1251.97     1082.03      7.84 o 
   0   3   2      204.68      197.61      3.30 o 
   1   3   2      841.62      710.78      5.27 o 
   2   3   2     3892.62     3795.40     39.62 o 
   3   3   2     1452.04     1666.26     20.03 o 
   4   3   2     5915.32     5553.70     63.40 o 
   5   3   2    10252.12    10173.16     93.40 o 
   6   3   2      520.82      516.93     10.56 o 
   7   3   2    11551.71    11660.45    191.77 o 
   8   3   2     7003.75     7034.55     75.02 o 
   9   3   2        9.93       12.95      2.89 o 
  10   3   2     1046.42     1038.94     23.23 o 
  11   3   2      984.80      986.47     18.80 o 
  12   3   2      231.33      209.30     40.08 o 
 -13   4   2      340.40      363.58     19.51 o 
 -12   4   2      573.37      554.49     23.04 o 
 -11   4   2      119.19      123.27      4.92 o 
 -10   4   2      527.42      524.83      7.70 o 
  -9   4   2       72.28       75.93      4.26 o 
  -8   4   2        2.40        5.13      2.23 o 
  -7   4   2      432.60      453.20      9.93 o 
  -6   4   2     2847.92     2912.81     47.79 o 
  -5   4   2      329.01      350.64     13.63 o 
  -4   4   2     7147.60     7411.87     83.42 o 
  -3   4   2    20087.05    21198.43    209.65 o 
  -2   4   2      405.48      447.08     12.72 o 
  -1   4   2     4145.94     4001.87     27.89 o 
   0   4   2     1248.63     1170.42      9.49 o 
   1   4   2      223.30      230.23      5.93 o 
   2   4   2        3.59        3.85      1.20 o 
   3   4   2      191.71      104.04      5.54 o 
   4   4   2     6895.77     7092.01     86.13 o 
   5   4   2      233.64      236.73      8.30 o 
   6   4   2     5505.22     5537.67     71.32 o 
   7   4   2      667.94      668.03     16.15 o 
   8   4   2     1489.84     1363.59     23.84 o 
   9   4   2      237.78      230.04      3.63 o 
  10   4   2      108.18      124.80     12.02 o 
  11   4   2       41.05       38.53     10.20 o 
  12   4   2      212.47      219.29     21.17 o 
 -12   5   2       10.29       15.09     11.32 o 
 -11   5   2       57.41       63.07      9.98 o 
 -10   5   2      136.37      140.79      5.73 o 
  -9   5   2      275.23      284.41      7.34 o 
  -8   5   2     2428.52     2384.98     27.36 o 
  -7   5   2      568.21      606.17     36.78 o 
  -6   5   2     1449.52     1516.32     32.01 o 
  -5   5   2     1328.51     1358.84     11.99 o 
  -4   5   2      296.59      297.94      7.41 o 
  -3   5   2       20.44       28.10      3.40 o 
  -2   5   2      745.84      766.00      7.03 o 
  -1   5   2     3027.87     2870.14     21.11 o 
   0   5   2      690.89      694.81      9.32 o 
   1   5   2     4774.66     4845.48     39.81 o 
   2   5   2     2192.69     2174.20     18.80 o 
   3   5   2     2363.81     2399.14     24.28 o 
   4   5   2      721.74      682.30     21.02 o 
   5   5   2        1.61        5.30      5.13 o 
   6   5   2        2.61        8.32      6.11 o 
   7   5   2      264.38      258.81     11.81 o 
   8   5   2      913.76      901.95     38.19 o 
   9   5   2      187.38      208.06     12.80 o 
  10   5   2      155.23      172.83     13.37 o 
  11   5   2      609.28      663.17     49.91 o 
 -12   6   2      550.44      530.43     21.30 o 
 -11   6   2       14.94       10.12      7.56 o 
 -10   6   2     2218.91     2179.94     56.12 o 
  -9   6   2     4180.09     4104.66     52.87 o 
  -8   6   2      311.99      295.50      6.97 o 
  -7   6   2     3043.64     3038.98     40.95 o 
  -6   6   2     4160.57     4245.04     97.08 o 
  -5   6   2      141.61      141.09      6.20 o 
  -4   6   2       46.63       48.87      3.07 o 
  -3   6   2     2846.86     2819.08     21.17 o 
  -2   6   2      509.94      501.66      9.79 o 
  -1   6   2     5995.01     6064.44     52.11 o 
   0   6   2    18919.84    19220.79    190.57 o 
   1   6   2     7751.62     7809.07     74.96 o 
   2   6   2    16040.78    16447.99    179.00 o 
   3   6   2    17212.16    17919.76    395.86 o 
   4   6   2     2272.09     2301.08     40.47 o 
   5   6   2      355.38      362.64     12.79 o 
   6   6   2     1318.54     1271.34     22.16 o 
   7   6   2     1065.51     1079.22     19.35 o 
   8   6   2       41.83       47.69      9.35 o 
   9   6   2      493.50      520.14     22.44 o 
  10   6   2      475.79      472.04     41.97 o 
  11   6   2      321.28      352.04     23.34 o 
 -11   7   2      439.42      397.66     58.12 o 
 -10   7   2      292.54      305.09     45.37 o 
  -9   7   2      473.14      484.78     25.15 o 
  -8   7   2     2909.30     2864.30     33.67 o 
  -7   7   2      777.12      771.88     17.64 o 
  -6   7   2       94.23      106.91      8.27 o 
  -5   7   2      456.49      438.16      6.05 o 
  -4   7   2       78.82       96.81      4.45 o 
  -3   7   2       74.01      112.09     11.77 o 
  -2   7   2     2083.38     2036.30     19.50 o 
  -1   7   2     3141.19     3088.33     26.36 o 
   0   7   2       23.59       49.26     10.06 o 
   1   7   2     6692.15     6667.96     58.56 o 
   2   7   2     5376.45     5477.56     52.71 o 
   3   7   2      795.81      808.07     26.89 o 
   4   7   2     3406.70     3394.61     39.73 o 
   5   7   2      980.43      999.39     19.21 o 
   6   7   2      115.76      130.32      9.92 o 
   7   7   2      171.45      178.45     10.33 o 
   8   7   2     1077.93     1086.92     27.53 o 
   9   7   2      150.50      163.09     14.70 o 
  10   7   2      389.64      342.75     22.08 o 
  11   7   2      258.36      286.19     23.81 o 
 -11   8   2       72.60       41.68     16.60 o 
 -10   8   2      110.47      135.40     14.41 o 
  -9   8   2       29.93       35.33      9.31 o 
  -8   8   2      154.69      192.49      6.43 o 
  -7   8   2        3.64        2.61      2.47 o 
  -6   8   2      189.17      183.08      5.83 o 
  -5   8   2        2.06        5.32      4.68 o 
  -4   8   2       34.28       48.34      5.82 o 
  -3   8   2     1358.50     1409.40     14.53 o 
  -2   8   2      516.51      512.79      8.82 o 
  -1   8   2      973.92      935.13     10.57 o 
   0   8   2        1.42       11.26      2.96 o 
   1   8   2      779.21      807.48      8.84 o 
   2   8   2      359.67      363.50     23.92 o 
   3   8   2      256.10      262.77      7.22 o 
   4   8   2      443.92      435.09     13.10 o 
   5   8   2       12.57        5.02      6.98 o 
   6   8   2      289.67      281.86     10.01 o 
   7   8   2      129.62      132.98     11.93 o 
   8   8   2        5.59        3.91     14.20 o 
   9   8   2        7.91        5.49     12.54 o 
  10   8   2        3.11        4.82     11.49 o 
 -10   9   2       37.73       32.48     15.46 o 
  -9   9   2      362.18      357.42     24.59 o 
  -8   9   2      674.49      647.48     16.59 o 
  -7   9   2      302.15      309.95      4.38 o 
  -6   9   2      928.59      986.00     11.56 o 
  -5   9   2     8565.48     8705.04     89.52 o 
  -4   9   2     1243.78     1245.85     17.06 o 
  -3   9   2      158.87      189.06     11.79 o 
  -2   9   2     5230.14     5217.40     49.56 o 
  -1   9   2     2982.48     3013.26     33.31 o 
   0   9   2       96.34      102.12      6.95 o 
   1   9   2      300.51      295.18      7.72 o 
   2   9   2      974.58      969.04     10.71 o 
   3   9   2      119.97      127.95      8.25 o 
   4   9   2     1658.93     1569.18     25.97 o 
   5   9   2     1742.61     1765.52     34.38 o 
   6   9   2       13.70       26.12      8.01 o 
   7   9   2     2121.76     2182.12     55.81 o 
   8   9   2     1883.87     1919.57     54.06 o 
   9   9   2        9.01       14.90     15.34 o 
  -9  10   2      158.28      161.18     15.94 o 
  -8  10   2        0.72        4.38      8.56 o 
  -7  10   2      448.83      464.52     11.68 o 
  -6  10   2      957.63      977.71     17.92 o 
  -5  10   2      114.28       99.69      5.90 o 
  -4  10   2     3281.36     3211.96     32.11 o 
  -3  10   2     2138.32     2135.33     21.67 o 
  -2  10   2       75.43       67.72      4.69 o 
  -1  10   2     1206.57     1198.27     17.97 o 
   0  10   2     1250.39     1222.39     15.54 o 
   1  10   2      182.73      190.68      6.58 o 
   2  10   2       57.03       63.40      7.85 o 
   3  10   2      533.00      555.31      9.11 o 
   4  10   2      172.23      190.88      7.29 o 
   5  10   2      151.22      140.62      9.84 o 
   6  10   2     1123.02     1125.57     17.77 o 
   7  10   2      212.55      244.43     19.78 o 
   8  10   2       91.20       89.07     16.30 o 
  -8  11   2       72.51       83.57     14.44 o 
  -7  11   2        6.15       18.86     12.16 o 
  -6  11   2      115.34      118.04     11.60 o 
  -5  11   2      437.35      417.02     10.06 o 
  -4  11   2        6.67        8.55      3.67 o 
  -3  11   2       29.94       30.49      4.36 o 
  -2  11   2       46.65       42.02      5.76 o 
  -1  11   2      335.83      336.98      8.07 o 
   0  11   2        1.53        3.71      4.62 o 
   1  11   2       37.53       50.87      6.23 o 
   2  11   2      148.51      153.50      7.26 o 
   3  11   2       98.19       64.33     12.17 o 
   4  11   2       14.88       12.10      2.40 o 
   5  11   2       12.14       13.50      6.92 o 
   6  11   2       14.24       10.77      7.14 o 
   7  11   2       46.82       45.79     11.86 o 
  -7  12   2      458.88      448.86     23.45 o 
  -6  12   2      616.10      622.67     28.73 o 
  -5  12   2        2.51        3.44      4.76 o 
  -4  12   2      138.30      148.22      6.06 o 
  -3  12   2      268.78      262.38      7.93 o 
  -2  12   2       89.76       90.03      6.28 o 
  -1  12   2     1622.45     1566.74     22.98 o 
   0  12   2     1477.80     1484.42     20.01 o 
   1  12   2      428.65      425.49     10.42 o 
   2  12   2     1085.45     1024.47     18.01 o 
   3  12   2     2201.64     2133.91     32.69 o 
   4  12   2      205.89      213.73     11.97 o 
   5  12   2       45.27       38.78      8.63 o 
   6  12   2      335.90      330.78     12.07 o 
  -5  13   2      183.35      183.36     10.13 o 
  -4  13   2       77.59       94.02      7.74 o 
  -3  13   2       11.77       11.13      5.45 o 
  -2  13   2       91.96      105.41      7.38 o 
  -1  13   2      245.08      260.70     10.22 o 
   0  13   2        0.47       -0.50      5.91 o 
   1  13   2     1545.72     1523.23     22.23 o 
   2  13   2      544.40      556.07     12.45 o 
   3  13   2       48.52       53.74      8.31 o 
   4  13   2      466.94      459.92     18.59 o 
  -2  14   2        0.10       10.38     11.51 o 
  -1  14   2      144.58      144.87     12.53 o 
   0  14   2       40.29       27.93      7.39 o 
   1  14   2        0.80        6.82      7.85 o 
 -13   1   3      645.45      637.03     10.44 o 
 -12   1   3      540.92      545.56     11.67 o 
 -11   1   3      501.29      486.72      7.89 o 
 -10   1   3     3793.80     3678.85     34.11 o 
  -9   1   3     3536.83     3509.87     37.48 o 
  -8   1   3        2.82       12.87      4.39 o 
  -7   1   3     3778.54     3711.98     31.35 o 
  -6   1   3     7881.89     7842.02     69.98 o 
  -5   1   3     1202.12     1250.04      8.81 o 
  -4   1   3     3091.85     2840.47     18.44 o 
  -3   1   3      734.45      606.58      9.17 o 
  -2   1   3     3937.75     4035.74     41.80 o 
  -1   1   3     5158.34     5104.70     61.12 o 
   0   1   3    10783.48    11008.50    108.62 o 
   1   1   3      234.20      242.19      3.60 o 
   2   1   3     9548.65     9770.36    166.12 o 
   3   1   3    30084.29    32221.26    430.56 o 
   4   1   3     4569.62     4687.32     42.07 o 
   5   1   3     2113.97     2071.34     19.32 o 
   6   1   3     5632.16     5691.72     56.64 o 
   7   1   3     2155.07     2120.50     24.14 o 
   8   1   3      103.40      117.84      7.41 o 
   9   1   3      431.35      440.05      7.41 o 
  10   1   3      157.50      169.13      5.37 o 
  11   1   3       25.78       28.66      5.20 o 
  12   1   3      755.38      736.06     21.94 o 
 -13   2   3      210.44      190.80      8.27 o 
 -12   2   3      410.84      439.68      9.75 o 
 -11   2   3     1080.80     1057.42     12.52 o 
 -10   2   3       12.72       14.28      3.82 o 
  -9   2   3      256.82      253.82      5.75 o 
  -8   2   3     3027.19     2971.39     27.04 o 
  -7   2   3      604.41      639.15      7.10 o 
  -6   2   3     4206.86     4152.70     30.43 o 
  -5   2   3    15502.97    15707.37    144.24 o 
  -4   2   3    14252.98    14995.36    133.18 o 
  -3   2   3     9155.75     9324.76     82.46 o 
  -2   2   3    29156.11    30719.90    356.86 o 
  -1   2   3    24222.28    25985.00    264.26 o 
   0   2   3     1202.88     1178.73     11.93 o 
   1   2   3     7935.89     7866.67     89.25 o 
   2   2   3    11483.98    11759.94    106.13 o 
   3   2   3      832.12      879.36     10.41 o 
   4   2   3     5227.21     5175.62     52.67 o 
   5   2   3     2517.25     2460.13     22.37 o 
   6   2   3     1588.31     1634.06     22.04 o 
   7   2   3     5475.80     5549.01     65.11 o 
   8   2   3     3346.03     3318.04     34.53 o 
   9   2   3        5.21        7.28      4.12 o 
  10   2   3     1411.57     1422.63     42.16 o 
  11   2   3     1488.41     1486.80     26.34 o 
  12   2   3      123.63      128.06     23.82 o 
 -13   3   3       22.97       21.39      8.57 o 
 -12   3   3       48.96       47.53      5.81 o 
 -11   3   3        1.25        4.12      4.16 o 
 -10   3   3       52.19       57.80      2.86 o 
  -9   3   3       43.37       54.73      5.78 o 
  -8   3   3       62.50       73.11      6.14 o 
  -7   3   3      137.83      154.49      9.50 o 
  -6   3   3       88.94      109.88      3.89 o 
  -5   3   3     1511.75     1595.94     11.49 o 
  -4   3   3     3064.16     3097.46     21.61 o 
  -3   3   3      372.74      353.72      3.61 o 
  -2   3   3     2036.87     2190.22     23.93 o 
  -1   3   3        4.30        9.14      1.90 o 
   0   3   3       68.57       79.30      3.94 o 
   1   3   3      128.35      126.17      3.32 o 
   2   3   3      122.56      132.89      4.20 o 
   3   3   3        0.20        4.03      3.06 o 
   4   3   3      303.10      345.09     12.01 o 
   5   3   3       14.50       24.82      2.96 o 
   6   3   3      210.05      198.02     11.30 o 
   7   3   3       30.04       32.10      3.29 o 
   8   3   3        1.10        3.73      2.07 o 
   9   3   3       33.94       35.97      6.67 o 
  10   3   3      194.81      180.22      9.21 o 
  11   3   3       19.61       18.15     12.85 o 
  12   3   3       20.86       28.73     23.44 o 
 -13   4   3      235.74      239.33     19.52 o 
 -12   4   3      100.05      122.62     10.69 o 
 -11   4   3     1106.08     1048.79     13.31 o 
 -10   4   3      191.84      179.83      5.20 o 
  -9   4   3        3.53        9.05      3.05 o 
  -8   4   3     3992.61     4035.70     36.80 o 
  -7   4   3        1.22       11.85      2.29 o 
  -6   4   3     6193.01     6217.27     74.41 o 
  -5   4   3     9052.66     8955.66     83.91 o 
  -4   4   3    15629.83    16328.00    154.62 o 
  -3   4   3     8089.62     8336.92     73.27 o 
  -2   4   3    25724.81    26993.48    285.05 o 
  -1   4   3    14929.04    15281.97    150.60 o 
   0   4   3       16.40       16.94      1.64 o 
   1   4   3     9258.92     9206.42     78.12 o 
   2   4   3     1415.52     1236.22     13.70 o 
   3   4   3      738.59      818.02     13.94 o 
   4   4   3     2821.83     2824.01     36.60 o 
   5   4   3     1510.08     1529.08     21.18 o 
   6   4   3      510.41      497.02     26.96 o 
   7   4   3     3048.47     3027.23     43.32 o 
   8   4   3     1784.22     1752.74     32.60 o 
   9   4   3        0.09        4.28     12.56 o 
  10   4   3     1491.43     1578.11     34.21 o 
  11   4   3     1202.06     1241.64     43.10 o 
 -12   5   3      660.94      668.15     20.57 o 
 -11   5   3      339.37      329.87     13.29 o 
 -10   5   3     2938.26     2857.56     26.10 o 
  -9   5   3     3018.52     3060.85     37.87 o 
  -8   5   3      249.83      258.75      6.74 o 
  -7   5   3     5216.26     5218.29     47.78 o 
  -6   5   3     2539.28     2659.09     20.66 o 
  -5   5   3     3114.03     3165.15     23.17 o 
  -4   5   3     8379.38     8537.32     70.83 o 
  -3   5   3     1402.60     1393.75     11.52 o 
  -2   5   3      417.44      490.77      5.41 o 
  -1   5   3     4926.94     4790.10     45.99 o 
   0   5   3    17899.06    18397.13    193.75 o 
   1   5   3      177.13      214.00      4.34 o 
   2   5   3     9756.17     9803.26    121.01 o 
   3   5   3    12020.66    11733.47    132.61 o 
   4   5   3     1503.33     1559.41     24.13 o 
   5   5   3     1503.10     1494.14     22.29 o 
   6   5   3     6015.07     5792.27     78.79 o 
   7   5   3     1111.32     1150.49     21.80 o 
   8   5   3      200.94      177.90     16.26 o 
   9   5   3      353.47      414.37     31.76 o 
  10   5   3      238.61      263.53     40.08 o 
  11   5   3       60.02       55.96     17.39 o 
 -12   6   3       35.97       41.57     10.27 o 
 -11   6   3       77.01       91.63     11.23 o 
 -10   6   3        1.02        3.16      5.23 o 
  -9   6   3      337.13      330.44      7.76 o 
  -8   6   3      131.39      131.03      5.31 o 
  -7   6   3      141.94      155.81      7.64 o 
  -6   6   3      116.25      134.84      7.07 o 
  -5   6   3       53.68       63.07      5.29 o 
  -4   6   3       64.81       65.55      4.21 o 
  -3   6   3      671.57      700.67      7.28 o 
  -2   6   3      550.43      608.35      8.28 o 
  -1   6   3      307.48      338.10      5.97 o 
   0   6   3        2.25        3.23      3.23 o 
   1   6   3        4.55        3.94      1.82 o 
   2   6   3     1182.17     1233.07     28.58 o 
   3   6   3       12.99       22.73      6.06 o 
   4   6   3     1394.62     1442.24     21.10 o 
   5   6   3      267.57      253.45     12.80 o 
   6   6   3      169.31      104.39     11.77 o 
   7   6   3       15.32        6.05     11.20 o 
   8   6   3        1.19       -1.69      8.51 o 
   9   6   3        0.05       -2.65      8.56 o 
  10   6   3        2.88        3.63      9.35 o 
  11   6   3       12.34       -0.76     14.37 o 
 -12   7   3      184.66      180.29     14.70 o 
 -11   7   3      417.02      436.20     18.10 o 
 -10   7   3     1086.80     1121.32     39.37 o 
  -9   7   3     1426.68     1401.75     18.54 o 
  -8   7   3      278.53      269.45     18.17 o 
  -7   7   3     4427.70     4538.38     40.31 o 
  -6   7   3       84.93      108.45      4.20 o 
  -5   7   3      989.76      972.36      9.47 o 
  -4   7   3      329.99      343.55      5.12 o 
  -3   7   3     1537.79     1567.79     15.22 o 
  -2   7   3      144.59      150.95      4.13 o 
  -1   7   3      920.74      866.06      8.65 o 
   0   7   3     4463.50     4357.98     36.71 o 
   1   7   3       10.59       12.30      3.21 o 
   2   7   3     5408.40     5416.15     83.09 o 
   3   7   3     5684.07     5950.62    166.41 o 
   4   7   3     1469.47     1441.57     25.76 o 
   5   7   3      239.21      232.22     11.60 o 
   6   7   3     2081.25     2087.38     34.90 o 
   7   7   3      602.99      649.77     21.97 o 
   8   7   3        1.44        1.09     10.99 o 
   9   7   3      358.37      385.50     22.55 o 
  10   7   3       23.59       15.50     11.23 o 
 -11   8   3      587.60      608.22     25.90 o 
 -10   8   3      122.52       90.92     24.40 o 
  -9   8   3      336.79      386.46     16.15 o 
  -8   8   3     1470.28     1478.57     24.59 o 
  -7   8   3      222.37      239.31      4.65 o 
  -6   8   3     2525.53     2558.02     23.38 o 
  -5   8   3     5875.26     5837.50     55.67 o 
  -4   8   3     1318.59     1303.78     25.39 o 
  -3   8   3      941.75      955.94     10.67 o 
  -2   8   3     7487.48     7518.17     74.88 o 
  -1   8   3     5971.82     5916.71     57.77 o 
   0   8   3      109.42      119.86      4.43 o 
   1   8   3     3416.42     3337.55     28.66 o 
   2   8   3     1889.79     1879.23     17.14 o 
   3   8   3       52.09       54.10      2.95 o 
   4   8   3     1644.64     1609.86     24.31 o 
   5   8   3      871.26      869.03     19.57 o 
   6   8   3       48.64       58.31      9.45 o 
   7   8   3     1451.18     1513.48     28.93 o 
   8   8   3     1415.34     1424.25     35.78 o 
   9   8   3       44.77       48.27     13.09 o 
  10   8   3      726.75      797.94     45.45 o 
 -10   9   3        4.03       -1.95      7.77 o 
  -9   9   3       73.97       74.48     10.76 o 
  -8   9   3        0.26       -3.81      3.87 o 
  -7   9   3       56.25       55.06      6.73 o 
  -6   9   3      497.69      474.61      9.43 o 
  -5   9   3       90.80       94.86      7.37 o 
  -4   9   3      921.82      966.42     12.46 o 
  -3   9   3      429.25      469.86      8.18 o 
  -2   9   3       29.81       36.35      4.79 o 
  -1   9   3      821.01      841.59     13.68 o 
   0   9   3      498.66      501.00      7.84 o 
   1   9   3        6.14        6.70      3.13 o 
   2   9   3        6.23        5.34      2.60 o 
   3   9   3       48.98       53.62      3.87 o 
   4   9   3       17.28       14.68      6.21 o 
   5   9   3       19.28       16.50      7.22 o 
   6   9   3       98.34       93.39     15.60 o 
   7   9   3       59.89       41.69     12.32 o 
   8   9   3      127.35      128.71     21.98 o 
   9   9   3      162.71      156.04     41.59 o 
  -9  10   3      109.75       96.74     39.22 o 
  -8  10   3      416.44      385.51     19.23 o 
  -7  10   3        9.94        8.63      3.09 o 
  -6  10   3      465.34      469.17      8.19 o 
  -5  10   3     1494.91     1475.38     20.64 o 
  -4  10   3      495.50      503.90     11.52 o 
  -3  10   3      563.10      561.02      9.54 o 
  -2  10   3     1877.88     1866.31     22.93 o 
  -1  10   3     2472.70     2431.27     31.24 o 
   0  10   3        0.43        2.55      4.49 o 
   1  10   3      836.42      845.96     10.77 o 
   2  10   3      417.98      428.10      8.64 o 
   3  10   3        8.73        9.74      2.66 o 
   4  10   3      376.81      369.23      9.55 o 
   5  10   3       98.52      108.19      7.05 o 
   6  10   3       48.66       52.43     11.35 o 
   7  10   3      886.98      868.96     28.31 o 
   8  10   3      622.42      619.18     33.09 o 
  -8  11   3        0.68        8.32     11.19 o 
  -7  11   3      876.07      883.66     32.69 o 
  -6  11   3      733.74      713.69     13.64 o 
  -5  11   3       15.94       14.08      3.36 o 
  -4  11   3      265.20      273.79      7.49 o 
  -3  11   3     1257.86     1242.81     16.48 o 
  -2  11   3       80.23       92.40      5.99 o 
  -1  11   3     1142.15     1144.35     17.92 o 
   0  11   3     1602.13     1566.02     21.59 o 
   1  11   3        4.83       11.98      4.83 o 
   2  11   3     1678.53     1617.11     16.53 o 
   3  11   3     2405.46     2403.45     25.51 o 
   4  11   3      345.38      347.08     10.83 o 
   5  11   3      251.77      259.96      9.54 o 
   6  11   3     1074.39     1097.59     22.74 o 
   7  11   3      402.39      437.89     17.06 o 
  -7  12   3       18.39       25.26     17.62 o 
  -6  12   3       21.99       15.43     16.23 o 
  -5  12   3       17.49        8.09      6.16 o 
  -4  12   3        7.13       10.35      4.22 o 
  -3  12   3       29.48       24.19      4.71 o 
  -2  12   3        2.28        4.59      4.62 o 
  -1  12   3       98.43      103.82      6.81 o 
   0  12   3       24.35       24.88      5.17 o 
   1  12   3      225.37      244.41     11.71 o 
   2  12   3       79.42       90.90      7.16 o 
   3  12   3       16.45       93.84     35.02 o 
   4  12   3      155.23      156.95      9.39 o 
   5  12   3      127.30      127.36      9.24 o 
   6  12   3        9.99        4.56     11.28 o 
  -5  13   3       59.22       55.31     13.24 o 
  -4  13   3       77.10       78.41      6.63 o 
  -3  13   3      176.10      180.35      7.78 o 
  -2  13   3       53.83       52.00      7.45 o 
  -1  13   3      389.86      369.57     10.04 o 
   0  13   3      302.87      283.93      9.30 o 
   1  13   3        2.99        2.82      4.16 o 
   2  13   3      256.06      256.36     12.44 o 
   3  13   3      595.34      578.09     18.42 o 
   4  13   3      124.94      151.14     22.98 o 
  -2  14   3      584.39      600.76     29.87 o 
  -1  14   3      506.06      489.29     12.39 o 
   0  14   3       12.79       13.80      5.33 o 
 -13   0   4      243.93      250.98     11.96 o 
 -12   0   4       11.54        6.77      5.39 o 
 -11   0   4      423.49      418.66     15.93 o 
 -10   0   4     4967.80     4840.91     59.41 o 
  -9   0   4     4462.02     4495.28     54.36 o 
  -8   0   4      248.32      243.37     10.21 o 
  -7   0   4    22308.63    22426.01    399.95 o 
  -6   0   4    27175.29    28265.77    430.90 o 
  -5   0   4       14.06       13.58      2.11 o 
  -4   0   4     4591.18     4666.27     46.81 o 
  -3   0   4     1307.84     1306.77     12.68 o 
  -2   0   4     1750.48     1803.89     27.22 o 
  -1   0   4     1833.59     1588.79     43.86 o 
   0   0   4     9882.92     9610.25    130.20 o 
   1   0   4     5167.73     4991.69     60.39 o 
   2   0   4    30640.58    32529.01    619.98 o 
   3   0   4    38260.41    40750.73    837.81 o 
   4   0   4      111.79      119.20      5.15 o 
   5   0   4    13325.53    13827.08    226.62 o 
   6   0   4     9406.92     9378.29    139.54 o 
   7   0   4      781.90      790.96     18.90 o 
   8   0   4       40.11       31.13      5.44 o 
   9   0   4      375.54      392.86     19.28 o 
  10   0   4      837.06      788.57    410.60 o 
  11   0   4      188.50      205.01      9.58 o 
  12   0   4      687.66      642.39     18.66 o 
 -13   1   4        1.90       10.58      4.20 o 
 -12   1   4       71.84       71.18      5.20 o 
 -11   1   4      157.75      147.67      8.03 o 
 -10   1   4      429.45      429.60      8.78 o 
  -9   1   4      115.71      125.72      4.83 o 
  -8   1   4     2554.72     2470.66     27.50 o 
  -7   1   4      718.18      743.26      9.79 o 
  -6   1   4     3228.16     3097.24     22.72 o 
  -5   1   4     5530.08     5516.20     41.37 o 
  -4   1   4        0.80        5.73      1.48 o 
  -3   1   4     3224.05     3214.37     24.10 o 
  -2   1   4       72.08       41.08      2.62 o 
  -1   1   4     8160.66     8139.69     75.67 o 
   0   1   4     4653.33     4636.76     39.69 o 
   1   1   4    10566.98    10371.33    102.44 o 
   2   1   4    13200.64    13457.68    146.25 o 
   3   1   4      748.57      765.16     11.35 o 
   4   1   4     9122.90     9519.84     97.07 o 
   5   1   4      490.73      496.55      6.52 o 
   6   1   4      432.76      405.65      8.72 o 
   7   1   4      186.72      192.25      5.85 o 
   8   1   4      294.44      322.77     19.22 o 
   9   1   4       20.57       18.83      4.93 o 
  10   1   4      923.36      916.44     12.03 o 
  11   1   4      673.81      710.26     15.29 o 
  12   1   4       63.89       41.38     18.15 o 
 -13   2   4      424.29      418.11     21.17 o 
 -12   2   4      155.90      148.27      5.15 o 
 -11   2   4      165.93      174.71      7.72 o 
 -10   2   4     2329.69     2271.54     21.53 o 
  -9   2   4       69.44       72.31      3.81 o 
  -8   2   4      500.75      503.83      7.67 o 
  -7   2   4      395.14      365.54      5.25 o 
  -6   2   4     1851.58     1840.72     13.38 o 
  -5   2   4      123.08       93.41      6.16 o 
  -4   2   4     3728.57     3720.01     33.34 o 
  -3   2   4     4665.53     4522.73     39.30 o 
  -2   2   4       10.17       15.29      4.41 o 
  -1   2   4     7444.89     7284.74     73.56 o 
   0   2   4       79.58       88.43      4.58 o 
   1   2   4     2202.02     2214.01     18.15 o 
   2   2   4     2916.76     2921.80     24.99 o 
   3   2   4      941.43      908.72     10.21 o 
   4   2   4      833.75      894.47      7.77 o 
   5   2   4      188.38      222.69      5.41 o 
   6   2   4     2542.02     2514.32     24.07 o 
   7   2   4     1281.49     1277.79     16.59 o 
   8   2   4      522.49      476.11     13.32 o 
   9   2   4      331.28      341.26      8.40 o 
  10   2   4       19.12       15.41      3.92 o 
  11   2   4        8.45       16.64     12.10 o 
  12   2   4        8.28        9.07     18.90 o 
 -13   3   4      166.44      183.02     11.04 o 
 -12   3   4     1534.34     1450.17     20.02 o 
 -11   3   4     2652.01     2637.21     26.55 o 
 -10   3   4      521.66      506.30     10.48 o 
  -9   3   4      139.67      144.02      4.89 o 
  -8   3   4      976.01      963.05     15.17 o 
  -7   3   4      344.90      358.78      4.16 o 
  -6   3   4     2095.14     2105.63     20.90 o 
  -5   3   4     6930.39     6723.27     59.48 o 
  -4   3   4     4737.94     4676.80     44.96 o 
  -3   3   4    19717.07    21048.25    255.36 o 
  -2   3   4    67108.77    71504.54   1231.64 o 
  -1   3   4    13863.68    14284.83    155.99 o 
   0   3   4     4034.24     4067.39     32.31 o 
   1   3   4    16029.49    16293.46    161.52 o 
   2   3   4     5454.22     5329.36     41.70 o 
   3   3   4      981.99     1030.96     27.65 o 
   4   3   4     1442.35     1398.31     46.13 o 
   5   3   4     3915.90     3998.37     38.53 o 
   6   3   4      205.22      197.39      8.91 o 
   7   3   4     4643.90     4332.36    141.79 o 
   8   3   4     2057.38     2017.03     59.34 o 
   9   3   4        0.29        3.81      3.82 o 
  10   3   4     3443.20     3398.68     71.06 o 
  11   3   4      823.25      816.67     32.52 o 
 -13   4   4      602.27      622.29     19.22 o 
 -12   4   4      156.83      176.89      9.30 o 
 -11   4   4      434.75      437.96     11.61 o 
 -10   4   4      838.21      840.74     16.02 o 
  -9   4   4      606.01      617.33     10.02 o 
  -8   4   4       92.25       97.23      9.70 o 
  -7   4   4      289.76      305.11      5.15 o 
  -6   4   4     2288.66     2327.85     19.06 o 
  -5   4   4     2492.66     2427.26     18.94 o 
  -4   4   4    11052.29    11612.95    114.17 o 
  -3   4   4     7016.41     6955.52     58.30 o 
  -2   4   4      294.61      295.37      4.06 o 
  -1   4   4     3315.12     3217.42     27.53 o 
   0   4   4     9923.62    10336.09    105.27 o 
   1   4   4      623.05      627.37      7.15 o 
   2   4   4     1044.92      941.05     27.72 o 
   3   4   4     2247.78     2202.43     25.16 o 
   4   4   4        4.57        4.08      4.51 o 
   5   4   4      185.76      179.95      8.92 o 
   6   4   4     3971.05     3924.11     50.05 o 
   7   4   4      406.14      427.76     12.35 o 
   8   4   4      218.84      266.25     11.35 o 
   9   4   4      560.54      558.92     21.82 o 
  10   4   4      111.84      152.85     26.09 o 
  11   4   4      209.42      204.92     21.93 o 
 -13   5   4        1.15        5.60      8.27 o 
 -12   5   4        2.97       -1.33      8.12 o 
 -11   5   4       73.30       82.69      4.24 o 
 -10   5   4      457.84      455.43      6.67 o 
  -9   5   4       56.21       63.97      3.89 o 
  -8   5   4      952.03     1005.33     11.07 o 
  -7   5   4        0.09       10.21      3.95 o 
  -6   5   4      476.66      488.95      8.19 o 
  -5   5   4     1480.64     1488.85     22.46 o 
  -4   5   4      432.27      460.10      5.48 o 
  -3   5   4     1096.55     1031.04      9.11 o 
  -2   5   4      863.75      810.52      9.31 o 
  -1   5   4     3805.65     3934.33     28.23 o 
   0   5   4      124.26      143.19      3.26 o 
   1   5   4     5489.39     5620.29     43.52 o 
   2   5   4     1497.33     1314.85     18.99 o 
   3   5   4       51.93       59.78      7.65 o 
   4   5   4       27.04       28.24      5.99 o 
   5   5   4        4.32       14.46      5.81 o 
   6   5   4      270.56      275.92     24.08 o 
   7   5   4      344.95      323.37     11.35 o 
   8   5   4        1.00        2.79      6.45 o 
   9   5   4       72.94       97.08     14.30 o 
  10   5   4      315.32      299.68     17.09 o 
  11   5   4      295.34      353.13     26.47 o 
 -12   6   4       43.13       42.08      9.11 o 
 -11   6   4      332.27      347.34     25.43 o 
 -10   6   4     2349.00     2349.99     27.59 o 
  -9   6   4     3253.13     3306.17     61.87 o 
  -8   6   4     1180.31     1208.72     29.92 o 
  -7   6   4    11270.55    11230.83    122.58 o 
  -6   6   4     5242.21     5386.95     58.68 o 
  -5   6   4      185.29      203.81      9.49 o 
  -4   6   4     4896.79     4902.48     41.92 o 
  -3   6   4     1961.91     2014.66     19.15 o 
  -2   6   4       60.01       60.88      4.06 o 
  -1   6   4        7.99        8.84      2.19 o 
   0   6   4     6050.56     6184.34     71.12 o 
   1   6   4      724.30      815.71      7.17 o 
   2   6   4     9386.53     9170.49     79.76 o 
   3   6   4    12619.08    12746.27    210.89 o 
   4   6   4      237.66      267.05      9.41 o 
   5   6   4     2580.85     2629.24     41.76 o 
   6   6   4     4757.64     4682.81     68.58 o 
   7   6   4      141.40      168.22      9.89 o 
   8   6   4       21.93       24.66      8.44 o 
   9   6   4      649.31      684.49     35.00 o 
  10   6   4      361.59      387.87     19.51 o 
 -12   7   4       46.73       49.79     10.29 o 
 -11   7   4      407.00      459.02     18.43 o 
 -10   7   4      109.82      131.82     11.95 o 
  -9   7   4      503.99      486.91     17.32 o 
  -8   7   4     2188.98     2142.81     23.26 o 
  -7   7   4      686.89      679.31     25.84 o 
  -6   7   4     4331.08     4526.28     72.95 o 
  -5   7   4     1564.62     1632.01     15.29 o 
  -4   7   4       22.01       47.52      9.72 o 
  -3   7   4      238.66      239.25     10.07 o 
  -2   7   4     2116.21     2166.75     21.52 o 
  -1   7   4      307.80      299.03      5.24 o 
   0   7   4       69.91       77.95      4.82 o 
   1   7   4     3396.06     3249.75     26.65 o 
   2   7   4     3490.70     3610.73     55.80 o 
   3   7   4      286.82      262.63     11.28 o 
   4   7   4     3022.33     2954.23     39.82 o 
   5   7   4      306.93      305.85     11.90 o 
   6   7   4      338.15      274.05     17.77 o 
   7   7   4      359.57      364.96     15.48 o 
   8   7   4      273.29      307.53     15.06 o 
   9   7   4       18.66       21.17     11.23 o 
  10   7   4      139.92      161.82     23.44 o 
 -11   8   4      183.93      224.50     14.62 o 
 -10   8   4      218.61      207.94     11.15 o 
  -9   8   4       24.65       16.94      7.87 o 
  -8   8   4       39.39       49.08      6.22 o 
  -7   8   4      342.61      335.74      7.11 o 
  -6   8   4       10.09       23.38      5.35 o 
  -5   8   4      452.84      448.32      8.29 o 
  -4   8   4       10.95       13.00      3.84 o 
  -3   8   4     1054.22     1034.42     13.54 o 
  -2   8   4       94.51      112.48      7.50 o 
  -1   8   4      512.56      541.32      8.27 o 
   0   8   4      208.64      228.88      8.32 o 
   1   8   4      512.69      522.42     13.57 o 
   2   8   4       66.25       65.13      4.02 o 
   3   8   4       62.46       67.53      6.57 o 
   4   8   4      306.03      308.31     12.47 o 
   5   8   4      106.90      120.54     17.90 o 
   6   8   4     1934.30     1882.31     31.99 o 
   7   8   4      100.52      123.33     13.75 o 
   8   8   4        4.83       -4.99      8.71 o 
   9   8   4      113.70      132.93     15.48 o 
 -10   9   4      347.32      308.74     17.92 o 
  -9   9   4      332.70      327.30     16.18 o 
  -8   9   4       98.37      111.64     13.53 o 
  -7   9   4       12.52       11.33      2.83 o 
  -6   9   4      197.01      222.08      5.12 o 
  -5   9   4     2644.61     2655.52     37.87 o 
  -4   9   4     1268.32     1256.31     14.24 o 
  -3   9   4     2050.29     2053.35     21.30 o 
  -2   9   4     9502.06     9635.61    106.42 o 
  -1   9   4     3416.24     3364.09     32.92 o 
   0   9   4     1324.61     1249.78     17.11 o 
   1   9   4     3710.98     3683.27     31.50 o 
   2   9   4     1106.68     1090.87     10.56 o 
   3   9   4       50.27       50.30      2.74 o 
   4   9   4      558.74      547.93     15.76 o 
   5   9   4      905.42      929.84     22.20 o 
   6   9   4        0.40        8.74      9.32 o 
   7   9   4     1756.23     1713.73     38.44 o 
   8   9   4      689.90      712.34     29.23 o 
   9   9   4      133.79      138.43     21.76 o 
  -9  10   4       84.24       88.14     13.38 o 
  -8  10   4        9.98        0.74      8.21 o 
  -7  10   4      209.47      204.20      7.53 o 
  -6  10   4      461.44      454.04     13.12 o 
  -5  10   4       49.25       48.82      4.30 o 
  -4  10   4      583.61      585.99     13.15 o 
  -3  10   4     2969.56     2924.42     33.43 o 
  -2  10   4       48.47       51.33      6.65 o 
  -1  10   4     3121.75     3107.65     32.20 o 
   0  10   4     1118.70     1101.40     12.85 o 
   1  10   4        0.03        0.95      2.98 o 
   2  10   4      367.13      361.01      6.71 o 
   3  10   4      339.29      333.18      5.05 o 
   4  10   4      190.47      174.41     15.03 o 
   5  10   4       85.76       65.12     13.25 o 
   6  10   4     1003.60      953.97     30.10 o 
   7  10   4      237.59      210.25     18.01 o 
   8  10   4      352.43      336.08     21.84 o 
  -8  11   4       46.18       40.73     21.23 o 
  -7  11   4       19.20       15.49     12.16 o 
  -6  11   4       90.74      101.74     10.09 o 
  -5  11   4      108.81      110.74      5.55 o 
  -4  11   4       27.45       36.73      5.14 o 
  -3  11   4      165.22      162.77      7.37 o 
  -2  11   4      103.61      114.81      5.96 o 
  -1  11   4      279.13      273.17     11.48 o 
   0  11   4      110.44      114.62      5.46 o 
   1  11   4      166.09      183.16      6.00 o 
   2  11   4      316.40      310.01      6.77 o 
   3  11   4        1.57       -0.03      3.29 o 
   4  11   4        6.23        6.63      7.94 o 
   5  11   4       26.73       22.39      7.25 o 
   6  11   4       31.27       37.39      8.68 o 
   7  11   4        6.61        4.15      7.39 o 
  -7  12   4     1289.69     1376.04     40.37 o 
  -6  12   4     1223.82     1201.38     39.39 o 
  -5  12   4        0.94        1.82      3.57 o 
  -4  12   4      315.29      300.95      8.85 o 
  -3  12   4      460.40      437.67     12.80 o 
  -2  12   4       14.19       13.34      4.69 o 
  -1  12   4      395.30      360.12     25.93 o 
   0  12   4      711.35      674.75     10.85 o 
   1  12   4       12.17       20.88      3.97 o 
   2  12   4     1141.74     1113.32     15.18 o 
   3  12   4     1365.91     1343.26     20.90 o 
   4  12   4       46.08       83.41     19.49 o 
   5  12   4      656.40      638.55     17.14 o 
  -5  13   4      490.72      487.60     15.92 o 
  -4  13   4       98.16       85.42     12.90 o 
  -3  13   4       83.00       65.35      9.47 o 
  -2  13   4      183.66      182.70     13.23 o 
  -1  13   4      229.11      228.79      9.41 o 
   0  13   4       64.93       72.49      7.37 o 
   1  13   4      707.46      681.09     12.45 o 
   2  13   4      343.37      337.32     12.35 o 
   3  13   4       77.66       73.97      8.21 o 
 -13   1   5      494.18      454.75     11.39 o 
 -12   1   5       60.79       58.03      5.96 o 
 -11   1   5       95.37      107.25      5.36 o 
 -10   1   5     4216.23     4073.69     61.61 o 
  -9   1   5     1024.50     1011.07     13.20 o 
  -8   1   5      868.64      869.33      9.20 o 
  -7   1   5    10015.83     9954.25     96.05 o 
  -6   1   5    12943.40    13224.07    131.91 o 
  -5   1   5     3045.01     3196.01     22.98 o 
  -4   1   5     7767.21     7487.52     59.24 o 
  -3   1   5    11836.35    11809.53    124.83 o 
  -2   1   5      956.74      929.19     10.04 o 
  -1   1   5     3817.81     3560.31     30.49 o 
   0   1   5     5522.56     5272.38     46.76 o 
   1   1   5      558.42      552.38      7.09 o 
   2   1   5    14791.53    15109.79    169.82 o 
   3   1   5    16580.48    17436.26    203.71 o 
   4   1   5      364.27      365.70      5.60 o 
   5   1   5     4591.20     4538.36     43.20 o 
   6   1   5     7229.16     7045.25     71.62 o 
   7   1   5     1055.43     1071.85     15.27 o 
   8   1   5     1476.12     1479.28     26.90 o 
   9   1   5      883.31      906.77     16.74 o 
  10   1   5      337.16      300.68     24.43 o 
  11   1   5       79.43       65.03     20.42 o 
 -13   2   5        0.51        1.63      4.22 o 
 -12   2   5     1215.54     1176.90     18.39 o 
 -11   2   5     1487.95     1494.65     15.78 o 
 -10   2   5      911.68      946.50     11.87 o 
  -9   2   5      996.16     1002.92     12.66 o 
  -8   2   5     3823.47     3761.76     33.56 o 
  -7   2   5     1409.51     1398.00     14.14 o 
  -6   2   5     3495.44     3590.68     30.58 o 
  -5   2   5     9419.59     9786.75    112.54 o 
  -4   2   5       35.80       32.10      2.61 o 
  -3   2   5     6990.14     6786.84     64.65 o 
  -2   2   5    30240.73    31383.94    419.46 o 
  -1   2   5     6614.23     6563.11     60.07 o 
   0   2   5     3778.81     3723.74     34.94 o 
   1   2   5    27482.63    28886.86    378.97 o 
   2   2   5     4786.82     4572.11     41.17 o 
   3   2   5       15.86       18.55      1.85 o 
   4   2   5     5019.77     5020.28     46.03 o 
   5   2   5      835.87      814.19      9.20 o 
   6   2   5      283.11      302.34      8.09 o 
   7   2   5      571.34      584.92      8.96 o 
   8   2   5     1520.37     1501.94     32.74 o 
   9   2   5      129.90      127.83      9.28 o 
  10   2   5     1987.15     1931.16     29.27 o 
  11   2   5      586.11      564.11     25.71 o 
 -13   3   5       30.28       21.59      5.54 o 
 -12   3   5        0.28        4.40      4.17 o 
 -11   3   5       18.16       21.75      3.33 o 
 -10   3   5       77.55       69.70      3.42 o 
  -9   3   5      265.07      277.28      5.64 o 
  -8   3   5        1.49        5.16      3.04 o 
  -7   3   5      141.38      127.63      4.79 o 
  -6   3   5       76.52       64.35      4.47 o 
  -5   3   5       21.63       17.66      2.88 o 
  -4   3   5     1094.07     1155.63     10.92 o 
  -3   3   5        5.63       28.76     10.67 o 
  -2   3   5     2763.44     2871.64     25.53 o 
  -1   3   5       47.60       49.01      2.90 o 
   0   3   5      606.36      580.23      6.45 o 
   1   3   5       15.84       18.15      1.66 o 
   2   3   5     5091.01     5515.87     74.79 o 
   3   3   5       76.25       76.87      3.98 o 
   4   3   5       71.86       77.04      2.58 o 
   5   3   5       31.39       36.04      3.20 o 
   6   3   5        8.36       13.07      4.21 o 
   7   3   5       78.12       85.79      4.13 o 
   8   3   5       12.46        7.67      2.88 o 
   9   3   5       47.95       40.78      5.89 o 
  10   3   5       13.84       25.48     17.77 o 
  11   3   5       29.28       37.05     14.37 o 
 -13   4   5        1.76        1.24      7.93 o 
 -12   4   5      894.24      844.24     13.42 o 
 -11   4   5     1347.13     1353.78     34.38 o 
 -10   4   5      430.58      412.91     10.89 o 
  -9   4   5     1100.70     1079.49     15.84 o 
  -8   4   5      356.17      368.04      7.58 o 
  -7   4   5      283.83      266.66      8.06 o 
  -6   4   5     1147.18     1130.40     11.23 o 
  -5   4   5     4940.39     5194.15     49.72 o 
  -4   4   5       10.97       29.01      9.14 o 
  -3   4   5      907.83      758.42     10.74 o 
  -2   4   5    18323.37    19434.33    230.21 o 
  -1   4   5     3989.96     4050.68     37.00 o 
   0   4   5     2675.46     2631.90     23.82 o 
   1   4   5    10823.87    10595.04    122.90 o 
   2   4   5     4703.31     4544.64     54.46 o 
   3   4   5      127.67      116.87      9.92 o 
   4   4   5     1560.24     1581.99     24.09 o 
   5   4   5     1427.47     1455.77     22.49 o 
   6   4   5       89.81       99.06     10.78 o 
   7   4   5      852.05      863.50     18.24 o 
   8   4   5      286.32      305.98     12.61 o 
   9   4   5      114.74      146.59     15.49 o 
  10   4   5     1012.79     1047.42     34.64 o 
  11   4   5      746.72      753.91     34.03 o 
 -13   5   5      596.85      577.61     21.90 o 
 -12   5   5       67.20       64.27      5.73 o 
 -11   5   5      262.72      261.78     12.81 o 
 -10   5   5     1804.85     1797.97     27.88 o 
  -9   5   5     2536.20     2474.02     37.00 o 
  -8   5   5     3781.32     3847.60     52.81 o 
  -7   5   5     3705.48     3646.69     33.40 o 
  -6   5   5     5159.85     5282.72     48.93 o 
  -5   5   5        0.14        3.72      2.63 o 
  -4   5   5     8980.55     9154.92     90.01 o 
  -3   5   5     2086.34     1915.86     15.60 o 
  -2   5   5      175.90      171.86      4.74 o 
  -1   5   5     4323.12     4262.84     39.83 o 
   0   5   5     6133.12     6268.12     64.03 o 
   1   5   5      109.31      107.24      2.44 o 
   2   5   5     6412.52     6172.77     55.37 o 
   3   5   5     4126.62     3961.88     47.40 o 
   4   5   5       53.84       47.56      7.03 o 
   5   5   5     5596.20     5509.85     71.89 o 
   6   5   5     4396.73     4427.99    103.59 o 
   7   5   5      864.22      859.54     19.09 o 
   8   5   5      338.50      370.05     18.11 o 
   9   5   5     1346.98     1337.91     32.85 o 
  10   5   5      183.38      242.17     27.60 o 
 -12   6   5        0.04       -3.38      7.21 o 
 -11   6   5      112.86      133.26      7.40 o 
 -10   6   5       32.10       32.75      6.00 o 
  -9   6   5        1.55        7.35      3.74 o 
  -8   6   5      588.80      633.38     24.19 o 
  -7   6   5       91.90      165.65     16.28 o 
  -6   6   5     3343.42     3326.73     64.45 o 
  -5   6   5       18.19       24.56      3.59 o 
  -4   6   5        0.70       18.77      5.03 o 
  -3   6   5      102.16      104.22      3.66 o 
  -2   6   5       48.94       52.15      3.09 o 
  -1   6   5       19.30       25.84      2.15 o 
   0   6   5       76.61       88.46      3.74 o 
   1   6   5      113.29       98.49      4.37 o 
   2   6   5        2.98        5.30      2.41 o 
   3   6   5      138.32      116.37     17.66 o 
   4   6   5      215.08      187.50     12.14 o 
   5   6   5       71.19       82.42     13.19 o 
   6   6   5        7.83        3.32      7.93 o 
   7   6   5      103.35       95.83     10.34 o 
   8   6   5       39.41       43.08      9.83 o 
   9   6   5        5.91        0.63      7.56 o 
  10   6   5       18.85       17.39     27.98 o 
 -12   7   5       63.06       62.71     11.91 o 
 -11   7   5      288.31      281.63     21.49 o 
 -10   7   5      964.24      960.05     20.14 o 
  -9   7   5      563.07      577.74     11.65 o 
  -8   7   5      870.27      879.60     12.48 o 
  -7   7   5     2335.38     2375.77     24.24 o 
  -6   7   5     5217.96     5161.75     55.87 o 
  -5   7   5        5.98        4.73      2.76 o 
  -4   7   5     2793.03     2792.68     23.03 o 
  -3   7   5     2653.49     2585.46     28.41 o 
  -2   7   5       20.66       23.38      2.91 o 
  -1   7   5     3430.82     3474.14     26.90 o 
   0   7   5      308.72      295.40      5.64 o 
   1   7   5      256.38      236.46      7.39 o 
   2   7   5     2136.86     2184.50     25.63 o 
   3   7   5     1493.75     1508.97     29.50 o 
   4   7   5      354.04      338.54     15.64 o 
   5   7   5     3210.41     3122.34     49.85 o 
   6   7   5     2872.47     2913.62     48.12 o 
   7   7   5      346.08      381.65     16.15 o 
   8   7   5      105.81      112.75     12.57 o 
   9   7   5      555.88      578.27     27.60 o 
  10   7   5       43.14       52.93     34.78 o 
 -11   8   5      934.40      996.03     33.47 o 
 -10   8   5       81.92       93.95     14.60 o 
  -9   8   5      831.63      871.36     26.01 o 
  -8   8   5      764.54      782.04     13.37 o 
  -7   8   5      505.89      510.15      8.54 o 
  -6   8   5      932.04      937.60     16.29 o 
  -5   8   5     3034.42     3113.64     29.86 o 
  -4   8   5      499.08      495.72      8.93 o 
  -3   8   5     2109.42     2092.51     18.41 o 
  -2   8   5     8267.19     8323.60     71.38 o 
  -1   8   5      675.90      700.68      9.06 o 
   0   8   5     1233.81     1203.02     11.25 o 
   1   8   5     4520.12     4505.69     38.17 o 
   2   8   5     2258.79     2225.57     21.58 o 
   3   8   5        6.60        6.82      5.89 o 
   4   8   5     2214.95     2192.56     36.14 o 
   5   8   5      790.75      835.27     25.74 o 
   6   8   5       46.03       43.73     12.51 o 
   7   8   5      993.14      997.30     25.83 o 
   8   8   5      318.61      378.59     21.31 o 
   9   8   5      117.90      134.34     28.32 o 
 -10   9   5       37.50       29.48     12.01 o 
  -9   9   5        0.96        8.48      8.27 o 
  -8   9   5       37.95       27.97      4.54 o 
  -7   9   5       10.05       16.10      4.97 o 
  -6   9   5        1.30        3.75      1.93 o 
  -5   9   5       66.85       76.00      4.43 o 
  -4   9   5       46.44       56.94      7.89 o 
  -3   9   5      146.75      155.76      5.69 o 
  -2   9   5      346.38      339.37      9.92 o 
  -1   9   5      686.68      653.53     12.01 o 
   0   9   5      684.95      706.07      9.71 o 
   1   9   5       35.37       32.33      4.47 o 
   2   9   5       32.34       23.61      3.92 o 
   3   9   5      132.76      127.12      6.28 o 
   4   9   5        5.76        2.06      7.38 o 
   5   9   5       34.74       40.79      8.94 o 
   6   9   5      113.83      127.75     11.74 o 
   7   9   5       22.66       21.49     10.18 o 
   8   9   5       24.67       31.26     10.91 o 
  -9  10   5      290.17      295.22     15.12 o 
  -8  10   5      165.19      168.37      7.28 o 
  -7  10   5       74.24       59.88      6.60 o 
  -6  10   5      153.09      156.69      9.38 o 
  -5  10   5      616.01      607.29     10.44 o 
  -4  10   5        0.26        2.65      4.57 o 
  -3  10   5      843.53      839.87     10.68 o 
  -2  10   5     2987.82     2890.55     27.86 o 
  -1  10   5      872.23      880.14     11.61 o 
   0  10   5      246.52      241.41      6.27 o 
   1  10   5     1719.05     1668.77     16.30 o 
   2  10   5     1084.39     1075.63     11.29 o 
   3  10   5        0.10       -0.02      2.03 o 
   4  10   5      471.48      450.84     17.07 o 
   5  10   5       62.85       74.34     11.58 o 
   6  10   5       23.39       26.67     10.58 o 
   7  10   5      407.51      404.97     20.92 o 
  -8  11   5       66.69       84.64     11.74 o 
  -7  11   5     1209.81     1204.88     20.81 o 
  -6  11   5      991.83      996.79     16.88 o 
  -5  11   5       65.42       72.56      6.99 o 
  -4  11   5     1027.26     1025.04     12.33 o 
  -3  11   5     2201.17     2160.53     23.12 o 
  -2  11   5        4.41        4.02      4.30 o 
  -1  11   5     1248.30     1203.04     14.91 o 
   0  11   5      895.79      871.63     12.42 o 
   1  11   5       24.47       24.17      4.08 o 
   2  11   5     1186.05     1165.18     14.20 o 
   3  11   5     1434.35     1427.26     27.46 o 
   4  11   5       23.52       33.19      7.45 o 
   5  11   5      680.89      698.14     29.18 o 
   6  11   5      988.12      926.37     29.15 o 
  -7  12   5        2.69       -6.70     16.55 o 
  -6  12   5       54.28       41.93      6.43 o 
  -5  12   5      215.38      211.59      9.42 o 
  -4  12   5      105.03      102.33     11.70 o 
  -3  12   5       55.23       47.47      4.83 o 
  -2  12   5      145.24      150.03      6.60 o 
  -1  12   5       61.48       75.61      7.49 o 
   0  12   5        0.10        1.32      3.73 o 
   1  12   5       49.42       48.03      5.45 o 
   2  12   5        0.35       -0.93      6.03 o 
   3  12   5       36.46       28.22      7.95 o 
   4  12   5      216.32      236.68     11.67 o 
   5  12   5      105.00       95.27     14.13 o 
  -5  13   5        3.50        1.47      6.40 o 
  -4  13   5      137.16      133.04      7.84 o 
  -3  13   5      290.17      279.08      8.49 o 
  -2  13   5        6.29        1.30      5.53 o 
  -1  13   5       95.72      103.10      6.09 o 
   0  13   5       96.55      100.87      6.42 o 
   1  13   5       54.10       56.63      7.11 o 
   2  13   5      230.17      187.62     30.10 o 
   3  13   5      250.76      247.39     12.13 o 
 -14   0   6      356.34      346.30     18.05 o 
 -13   0   6      136.18      159.10      7.32 o 
 -12   0   6      572.72      542.01     13.15 o 
 -11   0   6      253.80      261.91     12.95 o 
 -10   0   6     2353.85     2290.16     35.53 o 
  -9   0   6     1605.98     1610.31     22.15 o 
  -8   0   6     2278.60     2260.21     56.71 o 
  -7   0   6    28303.66    29190.86    573.37 o 
  -6   0   6    14659.00    14422.91    190.05 o 
  -5   0   6     6159.53     6403.15     70.75 o 
  -4   0   6    23270.67    23288.97    416.79 o 
  -3   0   6     6045.75     5745.02     96.79 o 
  -2   0   6       97.72      120.23      5.34 o 
  -1   0   6     4087.59     3955.69     50.17 o 
   0   0   6     6071.08     5815.10     93.39 o 
   1   0   6     3481.15     3702.93     47.48 o 
   2   0   6    10125.92    10253.16    148.38 o 
   3   0   6     9410.49     9381.98    138.62 o 
   4   0   6      897.96      911.20     13.37 o 
   5   0   6     8416.20     8240.71    125.14 o 
   6   0   6     8203.75     8169.18    128.29 o 
   7   0   6      727.06      738.48     16.09 o 
   8   0   6     3809.55     3656.86     89.23 o 
   9   0   6      650.81      709.05     16.64 o 
  10   0   6      360.07      396.56     40.46 o 
  11   0   6       68.95       55.20     10.59 o 
 -13   1   6       26.18       35.14      5.26 o 
 -12   1   6      303.47      310.89      6.38 o 
 -11   1   6      388.38      359.61      8.20 o 
 -10   1   6      306.96      309.00      7.23 o 
  -9   1   6        3.85        3.59      2.11 o 
  -8   1   6     3540.46     3508.88     41.30 o 
  -7   1   6       59.62       52.55      4.50 o 
  -6   1   6     5963.55     6134.77     65.81 o 
  -5   1   6     3733.47     3626.14     26.28 o 
  -4   1   6       13.84       14.85      2.29 o 
  -3   1   6     3716.73     3697.14     40.60 o 
  -2   1   6      983.93      910.87      9.15 o 
  -1   1   6        6.84        6.51      2.56 o 
   0   1   6     3708.12     3809.75     32.76 o 
   1   1   6    10223.63    10054.51    101.36 o 
   2   1   6     1861.92     1705.39     15.72 o 
   3   1   6       10.24       21.30      2.44 o 
   4   1   6     4780.66     4607.70     43.69 o 
   5   1   6      292.89      293.24      6.05 o 
   6   1   6      636.41      644.59     10.27 o 
   7   1   6        5.79        8.28      3.74 o 
   8   1   6       54.67       71.55      7.75 o 
   9   1   6      124.94      126.85      7.12 o 
  10   1   6      125.60      145.71      7.34 o 
  11   1   6      113.99      148.21     23.44 o 
 -13   2   6       34.97       35.87      6.83 o 
 -12   2   6      434.68      442.19      9.55 o 
 -11   2   6      542.19      524.08     10.78 o 
 -10   2   6      805.59      809.75     12.54 o 
  -9   2   6       93.03      103.12      4.92 o 
  -8   2   6      591.72      602.01     11.79 o 
  -7   2   6     2492.27     2486.69     29.25 o 
  -6   2   6      182.59      192.40     10.46 o 
  -5   2   6      329.15      355.13      6.77 o 
  -4   2   6     1839.09     1809.21     14.39 o 
  -3   2   6    15162.53    15228.96    172.47 o 
  -2   2   6      316.82      309.27     10.91 o 
  -1   2   6     3809.24     3765.60     45.47 o 
   0   2   6     1610.97     1586.99     15.28 o 
   1   2   6      865.92      826.41      8.72 o 
   2   2   6     1124.26     1038.30     10.11 o 
   3   2   6      462.05      536.35      7.07 o 
   4   2   6       13.83       29.69      6.55 o 
   5   2   6      901.64      875.97      9.71 o 
   6   2   6     1513.13     1540.60     25.36 o 
   7   2   6      804.30      827.32     13.35 o 
   8   2   6     1034.85     1054.90     17.50 o 
   9   2   6      863.43      874.80     18.51 o 
  10   2   6      194.04      177.77     13.08 o 
  11   2   6       64.30       42.35     12.85 o 
 -13   3   6       11.87       14.22      4.55 o 
 -12   3   6     2188.03     2086.51     27.97 o 
 -11   3   6     4652.72     4542.07     60.76 o 
 -10   3   6        4.67        7.79      4.05 o 
  -9   3   6     2094.71     2031.25     23.58 o 
  -8   3   6     2385.92     2448.71     26.01 o 
  -7   3   6      284.89      310.63      9.78 o 
  -6   3   6      508.68      492.52      8.68 o 
  -5   3   6     1005.32      929.44      9.61 o 
  -4   3   6      585.67      538.90     20.87 o 
  -3   3   6     3758.31     3475.11     39.50 o 
  -2   3   6    31209.16    33439.49    464.13 o 
  -1   3   6     5229.30     5288.19     55.26 o 
   0   3   6    17675.36    17870.74    210.10 o 
   1   3   6    29741.55    30870.69    416.63 o 
   2   3   6      638.28      596.55      9.71 o 
   3   3   6      423.03      419.51      4.36 o 
   4   3   6     2985.83     3000.90     30.59 o 
   5   3   6     1306.73     1321.80     18.53 o 
   6   3   6       10.24       12.83      3.09 o 
   7   3   6      790.96      775.99     11.15 o 
   8   3   6     1961.57     1804.48     62.31 o 
   9   3   6      557.91      588.94     16.73 o 
  10   3   6      894.78      965.93     32.34 o 
  11   3   6      440.68      392.45     24.20 o 
 -13   4   6      465.57      450.03     13.15 o 
 -12   4   6       73.24       98.29      8.73 o 
 -11   4   6      131.30      147.25     12.08 o 
 -10   4   6     2364.90     2337.32     26.20 o 
  -9   4   6      513.07      512.99      8.98 o 
  -8   4   6     2998.82     2952.10     29.07 o 
  -7   4   6      991.22      950.64     13.09 o 
  -6   4   6      361.13      372.58      7.62 o 
  -5   4   6      325.70      345.62      8.09 o 
  -4   4   6     2021.61     1973.09     18.28 o 
  -3   4   6     2837.13     2708.38     24.56 o 
  -2   4   6      998.64     1029.42      9.73 o 
  -1   4   6     7708.25     7572.97     74.13 o 
   0   4   6     5845.70     5986.18     51.32 o 
   1   4   6      984.16      915.88      9.05 o 
   2   4   6     2641.56     2641.35     22.91 o 
   3   4   6       16.21        9.28      1.67 o 
   4   4   6       49.91       40.94      7.25 o 
   5   4   6      559.94      586.26     16.52 o 
   6   4   6     1582.81     1621.28     24.29 o 
   7   4   6      633.78      626.93     16.10 o 
   8   4   6      553.43      530.60     19.55 o 
   9   4   6     1523.09     1501.34     28.17 o 
  10   4   6        0.24       -1.51     12.10 o 
 -13   5   6       75.12       43.98     23.68 o 
 -12   5   6      206.12      192.04     19.87 o 
 -11   5   6       90.30       96.04      8.47 o 
 -10   5   6       32.24       30.56      8.09 o 
  -9   5   6       54.56       45.71      6.98 o 
  -8   5   6      229.80      237.76      7.40 o 
  -7   5   6      515.23      533.15     20.08 o 
  -6   5   6       25.86       37.06      4.42 o 
  -5   5   6      986.83     1011.48     16.18 o 
  -4   5   6      947.85      995.02     13.91 o 
  -3   5   6     2745.14     2716.26     29.59 o 
  -2   5   6      115.95      165.15     19.30 o 
  -1   5   6       16.51       22.09      2.89 o 
   0   5   6       20.52       38.21      3.70 o 
   1   5   6     1102.59     1040.27     11.84 o 
   2   5   6     3894.27     3945.05     40.05 o 
   3   5   6        8.61       11.54      2.97 o 
   4   5   6     2916.80     2918.68     43.99 o 
   5   5   6      253.75      235.50     11.20 o 
   6   5   6       91.09       91.51      9.31 o 
   7   5   6       12.63       14.87      6.99 o 
   8   5   6       37.36       33.17      8.43 o 
   9   5   6      123.96      110.97     11.90 o 
  10   5   6        3.20       -4.54     14.37 o 
 -12   6   6       48.77       53.53     12.02 o 
 -11   6   6      210.09      243.24      8.67 o 
 -10   6   6      725.62      741.05     22.92 o 
  -9   6   6      807.60      839.04     14.18 o 
  -8   6   6      664.42      714.82     10.26 o 
  -7   6   6     8444.42     8706.23     92.03 o 
  -6   6   6     5990.75     6046.65     59.26 o 
  -5   6   6      687.73      702.45     11.47 o 
  -4   6   6    14926.09    14889.67    160.52 o 
  -3   6   6     4469.47     4563.83     37.83 o 
  -2   6   6       65.34       76.41      6.99 o 
  -1   6   6      661.18      686.66      7.21 o 
   0   6   6     1824.59     1834.63     16.05 o 
   1   6   6       64.73       64.08      6.71 o 
   2   6   6     3394.20     3463.13     38.32 o 
   3   6   6     6910.73     6964.49     91.09 o 
   4   6   6      165.74      159.46      9.43 o 
   5   6   6     7313.92     7166.17    106.34 o 
   6   6   6     2286.75     2416.88     40.67 o 
   7   6   6       40.40       47.44      8.58 o 
   8   6   6      754.62      755.23     22.32 o 
   9   6   6     1343.71     1422.25     32.29 o 
  10   6   6       74.23       63.52     18.90 o 
 -12   7   6       65.47       66.59     11.02 o 
 -11   7   6      253.31      231.94     25.53 o 
 -10   7   6        0.75        5.17      4.26 o 
  -9   7   6       63.23       83.65     10.03 o 
  -8   7   6     1568.17     1647.70     19.02 o 
  -7   7   6      705.64      684.08     11.39 o 
  -6   7   6     1997.71     2045.14     22.81 o 
  -5   7   6     2004.11     1946.00     47.61 o 
  -4   7   6       39.22       34.65      5.88 o 
  -3   7   6     2147.61     2153.46     20.54 o 
  -2   7   6     2200.25     2231.90     19.72 o 
  -1   7   6      271.26      264.08      6.73 o 
   0   7   6       16.03       16.10      3.22 o 
   1   7   6     2188.23     2203.65     32.41 o 
   2   7   6     2095.23     2107.79     18.48 o 
   3   7   6      229.58      222.82     19.55 o 
   4   7   6     3369.93     3264.53     49.39 o 
   5   7   6      789.20      746.37     19.48 o 
   6   7   6      180.41      177.53     12.22 o 
   7   7   6      577.74      594.56     19.44 o 
   8   7   6       65.24       64.75     10.91 o 
   9   7   6       32.33       21.85     11.94 o 
 -11   8   6       59.26       64.66     13.82 o 
 -10   8   6      359.10      356.27     12.33 o 
  -9   8   6       13.74       20.90      4.68 o 
  -8   8   6      121.31      156.31      8.04 o 
  -7   8   6      473.61      456.75     11.87 o 
  -6   8   6      480.30      491.49     16.10 o 
  -5   8   6        2.14       -1.59      4.65 o 
  -4   8   6      557.46      584.74     10.22 o 
  -3   8   6     1323.04     1338.28     17.14 o 
  -2   8   6       93.63      102.94      4.55 o 
  -1   8   6      808.79      827.99      9.54 o 
   0   8   6      153.53      142.36      7.58 o 
   1   8   6      363.00      351.97      8.50 o 
   2   8   6       13.25       17.99      3.36 o 
   3   8   6       58.05       53.24      7.45 o 
   4   8   6       73.70       63.29     11.68 o 
   5   8   6      715.27      672.32     18.44 o 
   6   8   6      266.35      288.23     13.77 o 
   7   8   6      200.55      204.74     13.52 o 
   8   8   6       52.52       57.51     12.61 o 
 -10   9   6        5.08       12.91     10.67 o 
  -9   9   6      505.41      511.49     11.72 o 
  -8   9   6      996.52      989.20     16.88 o 
  -7   9   6        2.56       10.15      3.91 o 
  -6   9   6      311.71      328.98      8.31 o 
  -5   9   6      945.84      943.96     15.73 o 
  -4   9   6      335.62      346.07     10.28 o 
  -3   9   6     2276.19     2243.15     22.72 o 
  -2   9   6     5195.31     5171.74     42.90 o 
  -1   9   6      241.26      244.12      6.27 o 
   0   9   6     2425.98     2362.18     23.07 o 
   1   9   6     4402.32     4365.43     43.01 o 
   2   9   6      938.84      918.36     11.02 o 
   3   9   6      120.14      127.07      9.41 o 
   4   9   6     1315.68     1281.17     24.34 o 
   5   9   6      421.58      415.61     17.86 o 
   6   9   6        0.17        9.17      8.71 o 
   7   9   6      497.39      501.55     23.12 o 
   8   9   6      237.82      276.61     16.28 o 
  -9  10   6      101.35      116.00     12.62 o 
  -8  10   6       98.17      110.37      7.38 o 
  -7  10   6      332.04      360.95     10.95 o 
  -6  10   6      268.72      265.38      9.11 o 
  -5  10   6        0.07       -2.90      4.36 o 
  -4  10   6      948.81      990.38     13.36 o 
  -3  10   6     1546.96     1517.44     15.90 o 
  -2  10   6        9.63       14.24      3.65 o 
  -1  10   6     1940.26     1947.02     22.40 o 
   0  10   6      832.81      852.39     13.08 o 
   1  10   6       44.86       52.41      3.80 o 
   2  10   6      941.40      914.66     16.83 o 
   3  10   6      274.10      268.82     18.98 o 
   4  10   6       29.47       28.39     10.06 o 
   5  10   6      160.88      172.62     14.70 o 
   6  10   6      393.54      381.99     26.71 o 
   7  10   6       36.16       42.01     15.63 o 
  -8  11   6       47.99       50.38     11.02 o 
  -7  11   6       51.91       57.24      7.06 o 
  -6  11   6       35.51       39.39      6.42 o 
  -5  11   6       10.00        7.09      4.74 o 
  -4  11   6       77.97       73.64      6.11 o 
  -3  11   6       95.12       90.51      5.41 o 
  -2  11   6        3.74        5.26      3.56 o 
  -1  11   6       12.52        7.38      4.42 o 
   0  11   6       30.12       24.59      5.38 o 
   1  11   6      284.17      294.62      6.86 o 
   2  11   6      569.14      534.41      9.78 o 
   3  11   6        0.39        6.39      8.33 o 
   4  11   6       41.36       25.59      8.22 o 
   5  11   6        0.07      -10.29     13.67 o 
   6  11   6       33.27       26.67     11.42 o 
  -7  12   6     1656.10     1627.88    107.87 o 
  -6  12   6      802.05      832.74     21.91 o 
  -5  12   6       91.77      104.07     10.26 o 
  -4  12   6     1111.36     1071.12     18.50 o 
  -3  12   6      725.09      722.09     11.41 o 
  -2  12   6        8.21        8.16      3.92 o 
  -1  12   6      385.33      360.03      8.47 o 
   0  12   6      445.11      435.99     11.07 o 
   1  12   6        1.39        4.81      3.34 o 
   2  12   6      455.54      458.54     14.61 o 
   3  12   6      717.42      685.04     16.95 o 
   4  12   6        0.72        0.85     11.82 o 
  -5  13   6     1063.48     1074.69     19.53 o 
  -4  13   6        6.85        7.78      7.11 o 
  -3  13   6      350.87      352.95     13.29 o 
  -2  13   6      197.22      210.21     10.21 o 
  -1  13   6        5.85        5.39      4.91 o 
   0  13   6       55.30       51.68      5.66 o 
   1  13   6      460.78      437.14     18.25 o 
   2  13   6      238.03      251.94     12.75 o 
 -14   1   7      110.76      116.86      9.12 o 
 -13   1   7      424.90      458.33     13.90 o 
 -12   1   7      639.62      625.15     14.77 o 
 -11   1   7      276.43      275.18      9.53 o 
 -10   1   7     1122.39     1112.90     20.83 o 
  -9   1   7      434.49      444.45      8.33 o 
  -8   1   7     1959.52     1977.73     22.51 o 
  -7   1   7    11158.14    11034.21    107.78 o 
  -6   1   7     1256.28     1210.82      9.66 o 
  -5   1   7      518.44      448.06      5.29 o 
  -4   1   7    21422.62    22327.68    280.11 o 
  -3   1   7    11464.23    11266.01    121.77 o 
  -2   1   7       21.60       44.38      8.01 o 
  -1   1   7    12105.45    11858.50    125.12 o 
   0   1   7      116.93       62.87      7.89 o 
   1   1   7     1688.11     1939.81     18.01 o 
   2   1   7     5184.37     5286.04     49.16 o 
   3   1   7     1622.51     1583.02     24.56 o 
   4   1   7      624.51      609.08     12.33 o 
   5   1   7      796.50      787.96     11.02 o 
   6   1   7     8139.28     8048.22     91.24 o 
   7   1   7        7.87        9.87      3.34 o 
   8   1   7     1389.21     1373.18     21.61 o 
   9   1   7     1741.79     1752.47     26.46 o 
  10   1   7      329.01      337.25     17.39 o 
 -13   2   7       64.11       60.18      7.31 o 
 -12   2   7     2253.40     2146.00     79.49 o 
 -11   2   7     2465.69     2430.14     40.48 o 
 -10   2   7      404.09      392.71     10.28 o 
  -9   2   7     2702.87     2670.37     51.76 o 
  -8   2   7     5542.27     5536.58     59.24 o 
  -7   2   7      246.20      254.17      7.09 o 
  -6   2   7     1618.95     1623.18     21.95 o 
  -5   2   7      501.41      390.62      7.38 o 
  -4   2   7      287.74      323.23      5.74 o 
  -3   2   7     4827.80     4678.24     44.56 o 
  -2   2   7    17058.83    17674.98    219.05 o 
  -1   2   7     1562.00     1697.30     40.95 o 
   0   2   7    12368.14    12359.53    134.10 o 
   1   2   7    12290.45    11825.56    126.38 o 
   2   2   7      978.30      868.23      9.96 o 
   3   2   7     1623.00     1660.54     15.39 o 
   4   2   7     4758.98     4630.12     44.15 o 
   5   2   7     2644.16     2521.49     24.09 o 
   6   2   7      314.17      310.08      6.41 o 
   7   2   7      827.84      840.60     12.07 o 
   8   2   7      113.06      133.37      7.37 o 
   9   2   7      120.68      128.45      8.55 o 
  10   2   7      579.41      595.11     24.95 o 
 -13   3   7       61.42       68.86      7.20 o 
 -12   3   7       18.29       11.90      7.78 o 
 -11   3   7       29.83       25.20      6.22 o 
 -10   3   7      662.07      635.76     11.68 o 
  -9   3   7        8.30       11.54      5.65 o 
  -8   3   7      944.57      971.22     13.62 o 
  -7   3   7      338.24      346.65      7.56 o 
  -6   3   7      210.37      239.26      8.08 o 
  -5   3   7       46.94       74.38      9.03 o 
  -4   3   7       60.76       67.17      3.91 o 
  -3   3   7        0.28        5.92      2.82 o 
  -2   3   7      122.77      130.39      5.13 o 
  -1   3   7      256.71      268.06      5.69 o 
   0   3   7       23.59       29.78      3.29 o 
   1   3   7      757.55      854.29     14.46 o 
   2   3   7       21.93       26.49      2.62 o 
   3   3   7       74.24       96.78      7.64 o 
   4   3   7       25.17       33.63      3.51 o 
   5   3   7       18.49       29.27      5.38 o 
   6   3   7       29.43       33.20      3.31 o 
   7   3   7      269.64      279.84      6.55 o 
   8   3   7       82.61       87.35      5.38 o 
   9   3   7        0.87        3.93      6.56 o 
  10   3   7        4.12      -10.59     21.17 o 
 -13   4   7      221.20      214.56      9.66 o 
 -12   4   7     1297.35     1294.69     28.73 o 
 -11   4   7     2157.26     2083.30     33.04 o 
 -10   4   7       10.32        3.47      4.58 o 
  -9   4   7     1658.61     1713.48     20.19 o 
  -8   4   7     2659.76     2667.37     65.60 o 
  -7   4   7      427.59      417.51      7.63 o 
  -6   4   7     1651.49     1617.70     18.72 o 
  -5   4   7     3539.39     3569.05     34.65 o 
  -4   4   7       18.80       25.20      5.80 o 
  -3   4   7     2386.80     2285.58     20.91 o 
  -2   4   7     4533.79     4501.05     42.23 o 
  -1   4   7        1.82        4.40      2.29 o 
   0   4   7     7653.84     7757.29     72.71 o 
   1   4   7    13224.04    13641.96    165.66 o 
   2   4   7     5767.94     5764.23     61.49 o 
   3   4   7     2763.05     2730.36     22.85 o 
   4   4   7     3652.34     3515.11     74.52 o 
   5   4   7      778.05      746.45     24.09 o 
   6   4   7       30.50       21.78      6.68 o 
   7   4   7      639.65      623.14     19.06 o 
   8   4   7       16.19       17.71      8.33 o 
   9   4   7      143.32      140.25     11.41 o 
  10   4   7      400.73      403.80     24.95 o 
 -13   5   7      553.88      566.37     28.11 o 
 -12   5   7      114.77      114.54      8.05 o 
 -11   5   7       87.51      103.87     11.02 o 
 -10   5   7     1449.90     1518.87     19.47 o 
  -9   5   7      955.62      967.48     14.33 o 
  -8   5   7     1233.58     1244.66     16.47 o 
  -7   5   7     5564.37     5601.12     51.84 o 
  -6   5   7     2335.69     2339.71     24.39 o 
  -5   5   7     1343.94     1350.31     16.43 o 
  -4   5   7     9977.71     9952.92     97.35 o 
  -3   5   7     7165.66     7384.39     75.25 o 
  -2   5   7       27.48       45.11      3.12 o 
  -1   5   7     6439.35     6379.99     64.53 o 
   0   5   7     5211.82     5380.53     56.01 o 
   1   5   7       25.65       37.54      3.17 o 
   2   5   7     2862.56     2807.69     27.51 o 
   3   5   7     2509.82     2498.21     28.60 o 
   4   5   7       83.63      104.32      8.27 o 
   5   5   7     3240.96     3194.00     47.60 o 
   6   5   7     2881.61     2816.03     46.17 o 
   7   5   7       28.21       36.42      7.86 o 
   8   5   7     1144.81     1148.26     27.00 o 
   9   5   7     1124.30     1196.00     39.86 o 
  10   5   7       77.82      120.99     19.66 o 
 -12   6   7       14.08        8.57      5.46 o 
 -11   6   7       57.37       64.44      7.13 o 
 -10   6   7        7.33        8.47      4.44 o 
  -9   6   7        0.28        2.86      4.36 o 
  -8   6   7       45.41       49.14      4.86 o 
  -7   6   7        0.01       -1.34      4.37 o 
  -6   6   7      273.90      281.31      7.79 o 
  -5   6   7      248.03      221.56      6.64 o 
  -4   6   7      133.13      142.23      7.19 o 
  -3   6   7       83.41       93.82      8.77 o 
  -2   6   7      675.10      706.81      9.97 o 
  -1   6   7      334.65      363.37      7.83 o 
   0   6   7       29.18       24.13      3.48 o 
   1   6   7       42.84       62.68     10.13 o 
   2   6   7        7.91        9.80      2.72 o 
   3   6   7        4.24       14.38      4.46 o 
   4   6   7      110.67      126.29     10.61 o 
   5   6   7       41.15       30.25      9.87 o 
   6   6   7       99.39       94.70     11.45 o 
   7   6   7      174.99      186.19     11.49 o 
   8   6   7       41.93       34.14      9.89 o 
   9   6   7       67.97       65.25     13.45 o 
 -12   7   7      119.34      111.10     20.95 o 
 -11   7   7       95.47      103.99      7.70 o 
 -10   7   7      281.83      283.03      8.93 o 
  -9   7   7        2.64        1.53      4.28 o 
  -8   7   7      412.46      465.12     38.53 o 
  -7   7   7     2703.86     2695.71     31.52 o 
  -6   7   7     1999.14     1921.78     22.84 o 
  -5   7   7      816.82      838.15     11.89 o 
  -4   7   7     5609.94     5713.25     55.75 o 
  -3   7   7     3740.76     3702.34     33.10 o 
  -2   7   7       20.30       28.49      4.32 o 
  -1   7   7     1063.61     1066.97     14.90 o 
   0   7   7     1522.92     1509.36     17.68 o 
   1   7   7       21.32       20.33      2.88 o 
   2   7   7      913.72      914.99      9.45 o 
   3   7   7      990.18      976.30     22.72 o 
   4   7   7      315.70      286.94     14.89 o 
   5   7   7     1603.19     1654.04     36.94 o 
   6   7   7      951.25      994.57     28.17 o 
   7   7   7       22.41       32.77      9.68 o 
   8   7   7      488.63      516.15     18.62 o 
   9   7   7      766.73      812.24     24.44 o 
 -11   8   7      839.70      894.90     27.07 o 
 -10   8   7       12.64       11.09      4.48 o 
  -9   8   7      487.97      506.64     10.65 o 
  -8   8   7     1918.76     1901.55     25.15 o 
  -7   8   7       49.73       58.60      7.22 o 
  -6   8   7     1490.64     1476.05     19.51 o 
  -5   8   7     2580.69     2528.47     27.78 o 
  -4   8   7      294.92      288.12      7.97 o 
  -3   8   7     2338.69     2353.38     23.33 o 
  -2   8   7     2722.49     2733.40     25.42 o 
  -1   8   7       55.69       53.93      7.02 o 
   0   8   7     2434.85     2400.47     23.35 o 
   1   8   7     4178.76     4090.60     39.98 o 
   2   8   7     1395.94     1352.46     12.60 o 
   3   8   7      954.17      978.14     28.41 o 
   4   8   7     1657.83     1676.86     32.09 o 
   5   8   7      707.87      714.27     26.48 o 
   6   8   7      161.43      142.09     13.34 o 
   7   8   7      679.46      690.24     26.20 o 
   8   8   7      134.27      154.43     14.11 o 
 -10   9   7      166.83      180.15     25.80 o 
  -9   9   7       26.40       29.53      6.09 o 
  -8   9   7       23.99       12.87      5.56 o 
  -7   9   7       18.25       25.75      4.63 o 
  -6   9   7       60.19       58.17      5.47 o 
  -5   9   7      102.48       99.98      5.91 o 
  -4   9   7      184.14      189.55      7.55 o 
  -3   9   7       10.34       13.82      4.33 o 
  -2   9   7       29.36       33.55      3.90 o 
  -1   9   7      486.27      490.67      7.98 o 
   0   9   7       55.84       54.84      7.21 o 
   1   9   7       17.66       17.77      4.21 o 
   2   9   7      735.35      702.76     10.54 o 
   3   9   7      173.86      156.46     12.70 o 
   4   9   7       18.69       33.84     10.38 o 
   5   9   7       16.99       11.71      8.53 o 
   6   9   7       65.96       73.98     10.98 o 
   7   9   7        0.92       -3.43     10.34 o 
  -9  10   7      281.71      272.69     17.56 o 
  -8  10   7     1302.83     1299.59     21.76 o 
  -7  10   7       59.42       60.04      6.40 o 
  -6  10   7      120.84      126.70      6.85 o 
  -5  10   7       96.11      115.59      6.82 o 
  -4  10   7       91.40      106.63      7.63 o 
  -3  10   7     1052.45     1029.63     14.56 o 
  -2  10   7      650.32      651.42      9.76 o 
  -1  10   7        6.13        8.56      3.55 o 
   0  10   7      589.46      563.32      8.81 o 
   1  10   7     1500.61     1468.10     16.60 o 
   2  10   7      972.51      960.46     12.82 o 
   3  10   7      659.80      624.40     23.98 o 
   4  10   7      291.34      319.79     32.28 o 
   5  10   7      432.63      406.10     17.07 o 
   6  10   7        3.88       17.89     11.32 o 
  -8  11   7      256.16      276.65     13.48 o 
  -7  11   7     1720.37     1794.37     32.89 o 
  -6  11   7      332.07      336.89     11.78 o 
  -5  11   7      228.01      240.11      8.96 o 
  -4  11   7     1760.71     1759.00     24.62 o 
  -3  11   7      441.72      451.38     12.02 o 
  -2  11   7        1.30        4.60      5.11 o 
  -1  11   7     1170.80     1115.26     13.99 o 
   0  11   7      711.94      685.78     10.48 o 
   1  11   7        5.28        2.71      4.70 o 
   2  11   7     1067.50     1018.66     22.82 o 
   3  11   7      889.30      898.92     25.13 o 
   4  11   7       26.86       29.09     11.04 o 
   5  11   7      477.43      488.64     22.06 o 
  -7  12   7        2.54      -11.79     11.79 o 
  -6  12   7      321.39      359.42     14.70 o 
  -5  12   7      212.70      231.35     12.70 o 
  -4  12   7       36.47       25.58      7.69 o 
  -3  12   7      181.70      193.78      8.90 o 
  -2  12   7       47.53       48.21      7.19 o 
  -1  12   7      108.42      104.06      6.61 o 
   0  12   7        7.46        7.23      4.24 o 
   1  12   7       47.58       50.47      7.84 o 
   2  12   7        0.16       -3.61      6.58 o 
   3  12   7       21.58        4.32      8.37 o 
   4  12   7      124.57      140.76     16.64 o 
  -4  13   7      533.41      507.08     12.19 o 
  -3  13   7      608.51      608.04     13.04 o 
  -2  13   7       45.03       38.77      7.67 o 
  -1  13   7      269.32      264.33      9.87 o 
   0  13   7      129.75      121.39      8.43 o 
   1  13   7        0.21       -1.48      6.79 o 
 -14   0   8      319.36      280.97     21.55 o 
 -13   0   8     1915.90     1899.68     51.80 o 
 -12   0   8        3.80       11.34     10.59 o 
 -11   0   8      118.38      110.40     20.42 o 
 -10   0   8      660.29      658.63     31.76 o 
  -9   0   8      875.64      873.31     16.64 o 
  -8   0   8     1332.43     1348.40     17.32 o 
  -7   0   8     3245.40     3035.32     34.45 o 
  -6   0   8     5191.72     5187.09     58.71 o 
  -5   0   8     2959.93     2788.65     41.20 o 
  -4   0   8    39010.19    40922.80    865.98 o 
  -3   0   8    18662.57    19091.99    600.02 o 
  -2   0   8     5086.93     4998.53     96.79 o 
  -1   0   8     6704.44     6148.65     82.88 o 
   0   0   8      432.26      287.53      8.56 o 
   1   0   8     2198.15     2180.87     28.32 o 
   2   0   8      998.71      992.79     14.41 o 
   3   0   8     3653.49     3479.95     46.77 o 
   4   0   8       21.76       26.80      5.29 o 
   5   0   8     2935.29     2984.01     51.06 o 
   6   0   8     6182.52     6088.50     96.65 o 
   7   0   8      555.11      573.94     12.30 o 
   8   0   8     1582.98     1568.48     29.35 o 
   9   0   8     1330.43     1256.69     71.84 o 
  10   0   8      152.10      166.36     12.85 o 
 -13   1   8      120.33      120.57      8.42 o 
 -12   1   8     1203.49     1150.39     31.07 o 
 -11   1   8      244.05      251.70     10.95 o 
 -10   1   8      330.09      316.85      7.78 o 
  -9   1   8      282.10      291.65     12.42 o 
  -8   1   8     1000.18      971.55     10.07 o 
  -7   1   8      799.98      820.15      8.34 o 
  -6   1   8     1649.63     1636.80     13.71 o 
  -5   1   8     4022.30     3914.22     35.79 o 
  -4   1   8      261.39      303.99      6.66 o 
  -3   1   8     2869.89     2621.38     24.18 o 
  -2   1   8        9.19        4.44      3.06 o 
  -1   1   8     1009.90     1026.27     10.97 o 
   0   1   8     1901.95     2055.08     18.69 o 
   1   1   8     2233.65     2301.42     23.68 o 
   2   1   8      832.05      801.39     11.11 o 
   3   1   8      129.06      149.49      5.28 o 
   4   1   8     6320.44     6242.58     66.33 o 
   5   1   8     3404.33     3381.66     35.36 o 
   6   1   8      496.47      479.26     13.16 o 
   7   1   8      780.97      759.29     11.76 o 
   8   1   8        9.59       12.00      3.70 o 
   9   1   8       10.77       14.80      5.12 o 
  10   1   8       31.43       42.35     11.34 o 
 -13   2   8      382.35      357.51     13.96 o 
 -12   2   8      291.31      291.69     13.87 o 
 -11   2   8       28.74       20.91      7.63 o 
 -10   2   8      269.85      282.03      8.30 o 
  -9   2   8      234.12      231.96      7.10 o 
  -8   2   8     1342.47     1365.56     23.77 o 
  -7   2   8     1644.28     1659.81     18.44 o 
  -6   2   8       41.11       44.63      2.76 o 
  -5   2   8      993.02      984.94     14.71 o 
  -4   2   8     1652.63     1638.63     17.59 o 
  -3   2   8     5203.59     5278.51     53.01 o 
  -2   2   8       37.50       60.37      4.37 o 
  -1   2   8     3049.48     2938.67     48.24 o 
   0   2   8     7891.72     7943.60     81.21 o 
   1   2   8        7.44       23.51      3.27 o 
   2   2   8     1902.64     1838.10     24.88 o 
   3   2   8      454.36      485.73      6.69 o 
   4   2   8      261.34      262.56      6.81 o 
   5   2   8        8.53        9.80      3.09 o 
   6   2   8      455.53      467.03      9.59 o 
   7   2   8      224.89      223.28      6.27 o 
   8   2   8      230.74      226.32     10.85 o 
   9   2   8     1078.54     1085.77     23.92 o 
  10   2   8      105.95       77.13     23.44 o 
 -13   3   8      100.30      127.85     10.68 o 
 -12   3   8     2295.25     2277.21     40.37 o 
 -11   3   8     2988.16     2949.97     39.66 o 
 -10   3   8      157.03      156.09     14.19 o 
  -9   3   8     9100.61     9111.97    112.41 o 
  -8   3   8     4873.45     4885.22     54.20 o 
  -7   3   8        7.21        6.33      3.67 o 
  -6   3   8     2700.93     2674.54     33.96 o 
  -5   3   8     1887.07     1894.00     27.97 o 
  -4   3   8      290.23      292.57      6.87 o 
  -3   3   8     2484.75     2479.80     24.00 o 
  -2   3   8     8696.12     8935.32     95.46 o 
  -1   3   8      768.26      762.31      8.78 o 
   0   3   8    17067.35    17259.55    207.22 o 
   1   3   8    18317.46    18355.77    222.49 o 
   2   3   8      668.45      688.16      8.85 o 
   3   3   8     4987.37     4970.16     52.08 o 
   4   3   8     6680.96     6483.09     68.75 o 
   5   3   8     1030.22      999.99     12.82 o 
   6   3   8      126.34      114.81      4.52 o 
   7   3   8     1176.62     1200.37     15.40 o 
   8   3   8      306.21      350.82     19.08 o 
   9   3   8       36.33       35.05      9.33 o 
  10   3   8      676.46      713.07     30.25 o 
 -13   4   8      290.25      289.20     24.34 o 
 -12   4   8      134.43      142.83     10.01 o 
 -11   4   8       48.14       67.66      9.17 o 
 -10   4   8     2029.54     2069.21     25.12 o 
  -9   4   8       66.71       69.41      6.55 o 
  -8   4   8     1679.58     1712.03     23.67 o 
  -7   4   8      935.64      901.07     12.62 o 
  -6   4   8       47.94       51.15      4.82 o 
  -5   4   8      382.10      354.00      7.87 o 
  -4   4   8     3940.23     4169.90     66.35 o 
  -3   4   8     4265.20     4299.81     37.50 o 
  -2   4   8      137.62      135.84      4.62 o 
  -1   4   8     8289.24     8291.88     76.70 o 
   0   4   8     2926.50     2945.33     26.31 o 
   1   4   8       95.13       96.58      5.92 o 
   2   4   8     1354.20     1280.92     11.54 o 
   3   4   8      220.07      214.91      7.35 o 
   4   4   8      439.64      417.74      5.69 o 
   5   4   8      212.89      204.30      9.04 o 
   6   4   8      192.28      183.79     23.56 o 
   7   4   8        1.57        6.45      7.63 o 
   8   4   8      796.64      773.04     20.88 o 
   9   4   8      475.77      475.60     19.79 o 
 -13   5   8      240.19      238.20     13.37 o 
 -12   5   8      264.18      261.82     14.30 o 
 -11   5   8        4.70        7.89      5.71 o 
 -10   5   8        0.07        3.79      4.61 o 
  -9   5   8      694.96      662.16     11.25 o 
  -8   5   8     1601.08     1556.96     17.92 o 
  -7   5   8      826.48      789.40     14.63 o 
  -6   5   8      641.66      629.38      9.93 o 
  -5   5   8     1801.60     1802.13     23.00 o 
  -4   5   8       54.48       58.05      3.88 o 
  -3   5   8      906.59      902.01     10.64 o 
  -2   5   8        3.29        8.94      2.96 o 
  -1   5   8      579.93      587.12      8.80 o 
   0   5   8      927.97      957.78     11.99 o 
   1   5   8      959.75      984.86     13.86 o 
   2   5   8      257.24      222.11     20.25 o 
   3   5   8     1494.33     1502.89     18.29 o 
   4   5   8     2314.00     2163.20     66.64 o 
   5   5   8      392.09      376.27     14.24 o 
   6   5   8        6.14        9.95     12.51 o 
   7   5   8      134.29      150.75     14.16 o 
   8   5   8        7.18        1.18     10.07 o 
   9   5   8        0.81       -2.55     14.32 o 
 -12   6   8       68.98       68.61      7.55 o 
 -11   6   8       39.45       32.91      6.84 o 
 -10   6   8      456.37      458.69      9.50 o 
  -9   6   8       91.18      105.49      6.15 o 
  -8   6   8      486.78      501.59     12.15 o 
  -7   6   8     4977.10     5016.84     53.24 o 
  -6   6   8     2781.94     2815.91     32.99 o 
  -5   6   8     2882.85     2917.86     40.04 o 
  -4   6   8    14072.01    14080.44    152.63 o 
  -3   6   8     2621.88     2572.56     27.99 o 
  -2   6   8      633.30      597.67      8.33 o 
  -1   6   8     4368.97     4221.36     42.67 o 
   0   6   8     2200.92     2238.53     25.64 o 
   1   6   8       97.36      104.87      7.82 o 
   2   6   8     1293.39     1287.67     19.43 o 
   3   6   8     1833.58     1799.30     26.20 o 
   4   6   8      109.17      109.22      9.29 o 
   5   6   8     2357.24     2306.02     39.59 o 
   6   6   8     1437.42     1396.82     28.51 o 
   7   6   8       92.17      119.15     14.46 o 
   8   6   8     1271.32     1273.14     36.04 o 
   9   6   8      645.40      685.34     28.69 o 
 -12   7   8      556.67      597.91     19.95 o 
 -11   7   8      124.71      135.56      7.73 o 
 -10   7   8        2.30       -1.23      4.64 o 
  -9   7   8      321.13      351.21     10.17 o 
  -8   7   8     1271.18     1314.84     17.39 o 
  -7   7   8      405.06      393.32     10.52 o 
  -6   7   8     1200.69     1207.23     19.27 o 
  -5   7   8     2653.89     2650.52     29.22 o 
  -4   7   8        4.76        2.36      3.54 o 
  -3   7   8     3428.92     3443.73     31.54 o 
  -2   7   8     1056.05     1047.06     11.82 o 
  -1   7   8      187.34      202.36      5.28 o 
   0   7   8     1096.65     1092.53     14.43 o 
   1   7   8      923.38      906.68     10.92 o 
   2   7   8      268.10      267.82      4.57 o 
   3   7   8      310.94      287.01     12.50 o 
   4   7   8     2412.70     2358.75     40.29 o 
   5   7   8      769.09      681.84     20.61 o 
   6   7   8      267.62      287.95     15.06 o 
   7   7   8      498.17      511.15     22.58 o 
   8   7   8       32.85       33.54     12.83 o 
 -11   8   8       21.06       17.86      6.77 o 
 -10   8   8       98.78      121.80      7.42 o 
  -9   8   8        5.38        5.47      5.62 o 
  -8   8   8      121.95      143.01      8.18 o 
  -7   8   8       29.15       34.09      5.18 o 
  -6   8   8      297.89      307.64     17.08 o 
  -5   8   8      382.66      359.60      9.53 o 
  -4   8   8      279.73      285.74      7.71 o 
  -3   8   8      267.84      272.83      6.80 o 
  -2   8   8      382.48      385.45      7.78 o 
  -1   8   8      779.85      780.75     10.39 o 
   0   8   8     1666.98     1611.77     16.61 o 
   1   8   8       40.49       36.06      4.03 o 
   2   8   8       27.99       22.34      3.49 o 
   3   8   8       17.03       23.25      7.67 o 
   4   8   8       51.74       53.58      9.66 o 
   5   8   8       19.09       21.35      8.97 o 
   6   8   8        0.65        5.09     10.28 o 
   7   8   8       30.52       38.74     12.14 o 
 -10   9   8        1.84        2.83      5.97 o 
  -9   9   8     1924.89     1970.64     31.39 o 
  -8   9   8     1921.86     1856.32     25.34 o 
  -7   9   8        0.24       18.07      8.99 o 
  -6   9   8      864.25      846.76     13.19 o 
  -5   9   8      472.53      496.51     10.28 o 
  -4   9   8       64.33       58.73      5.76 o 
  -3   9   8      564.07      559.49      8.73 o 
  -2   9   8     1664.73     1646.01     22.74 o 
  -1   9   8       88.23       90.48      4.97 o 
   0   9   8     2038.11     2032.14     25.47 o 
   1   9   8     5520.87     5336.31     54.79 o 
   2   9   8      171.54      160.32      8.01 o 
   3   9   8     1748.05     1762.13     30.86 o 
   4   9   8      697.80      728.92     20.14 o 
   5   9   8      545.05      582.24     18.20 o 
   6   9   8        7.82       11.98     10.46 o 
   7   9   8      427.48      484.41     25.05 o 
  -9  10   8      108.87      120.83      7.40 o 
  -8  10   8      742.50      779.24     15.45 o 
  -7  10   8      729.82      724.99     14.16 o 
  -6  10   8       38.10       25.62      7.63 o 
  -5  10   8      241.01      228.04      7.82 o 
  -4  10   8      316.65      349.48      9.29 o 
  -3  10   8      638.41      643.24     12.34 o 
  -2  10   8        5.62        5.71      4.05 o 
  -1  10   8     1303.87     1272.97     15.44 o 
   0  10   8     1403.18     1353.05     17.18 o 
   1  10   8        2.26        4.69      5.45 o 
   2  10   8     1026.07      942.34     12.15 o 
   3  10   8      208.94      224.48     14.70 o 
   4  10   8      225.45      208.86     14.18 o 
   5  10   8      154.29      146.44     15.09 o 
   6  10   8      167.25      196.90     15.06 o 
  -8  11   8      114.86      121.85     11.71 o 
  -7  11   8       43.59       43.00      7.46 o 
  -6  11   8        3.27       11.03      6.23 o 
  -5  11   8      246.56      235.61      8.75 o 
  -4  11   8       72.49       57.39      8.01 o 
  -3  11   8       27.67       24.31      5.60 o 
  -2  11   8        7.86        7.06      3.66 o 
  -1  11   8      371.35      353.02      9.96 o 
   0  11   8       23.07       22.28      5.77 o 
   1  11   8       49.47       58.61      4.85 o 
   2  11   8       55.61       37.30     13.46 o 
   3  11   8      183.70      168.39     20.44 o 
   4  11   8      200.76      225.79     15.08 o 
  -6  12   8      226.32      250.05     10.93 o 
  -5  12   8      462.58      483.25     11.96 o 
  -4  12   8     1623.12     1695.68     28.15 o 
  -3  12   8      647.78      642.65     13.52 o 
  -2  12   8       68.18       73.00      7.05 o 
  -1  12   8      469.88      427.02      8.91 o 
   0  12   8      477.56      445.47     10.26 o 
   1  12   8        0.04        1.68      6.15 o 
   2  12   8      300.90      266.35     12.98 o 
   3  12   8      288.78      294.51     13.01 o 
  -3  13   8      375.83      374.15     12.76 o 
  -2  13   8      260.13      252.15      9.87 o 
  -1  13   8        0.06       -4.73      4.73 o 
   0  13   8      206.52      175.41     42.72 o 
 -13   1   9     1680.32     1644.77     36.76 o 
 -12   1   9       41.83       42.52     12.48 o 
 -11   1   9      208.07      193.43     10.65 o 
 -10   1   9      659.52      628.90     10.91 o 
  -9   1   9      450.13      474.20      8.89 o 
  -8   1   9     1206.96     1162.85     24.15 o 
  -7   1   9     1512.59     1482.92     13.44 o 
  -6   1   9      447.58      473.39      5.68 o 
  -5   1   9     2312.56     2228.46     23.87 o 
  -4   1   9    14003.32    13634.59    160.54 o 
  -3   1   9     4460.76     4522.46     45.01 o 
  -2   1   9     7597.76     7824.61     79.53 o 
  -1   1   9     8086.24     7643.01     81.59 o 
   0   1   9     8233.86     8229.75     84.61 o 
   1   1   9       50.36       63.33      3.74 o 
   2   1   9     3935.21     3769.34     39.29 o 
   3   1   9      687.98      672.04      9.59 o 
   4   1   9      339.77      338.46      7.96 o 
   5   1   9     3044.96     3044.15     34.33 o 
   6   1   9       23.52       22.99      4.84 o 
   7   1   9       62.24       76.63      6.84 o 
   8   1   9     1140.35     1160.74     23.59 o 
   9   1   9      844.49      846.33     14.65 o 
 -13   2   9       59.34      104.24     37.22 o 
 -12   2   9     1641.64     1588.00     33.50 o 
 -11   2   9     1264.10     1261.77     22.99 o 
 -10   2   9      934.04      932.60     15.42 o 
  -9   2   9     4427.69     4366.50     51.78 o 
  -8   2   9     3894.16     3944.20     45.17 o 
  -7   2   9      190.18      189.91      4.40 o 
  -6   2   9     5688.45     5794.14     54.23 o 
  -5   2   9     8874.07     8790.03     96.57 o 
  -4   2   9      751.04      674.50     10.86 o 
  -3   2   9     5697.01     5736.33     59.33 o 
  -2   2   9     1632.52     1602.65     20.07 o 
  -1   2   9      225.74      272.62      9.60 o 
   0   2   9     3690.46     3566.35     35.31 o 
   1   2   9     7673.12     7533.29     77.39 o 
   2   2   9        0.33        8.82      2.93 o 
   3   2   9     1815.84     1784.30     20.41 o 
   4   2   9    10234.45    10118.29    116.41 o 
   5   2   9      591.49      574.84     12.33 o 
   6   2   9     1125.48     1079.82     15.77 o 
   7   2   9     1533.73     1512.79     27.42 o 
   8   2   9      544.11      525.43     11.30 o 
   9   2   9       78.63       74.14     12.77 o 
 -13   3   9       20.59       20.06      8.75 o 
 -12   3   9        0.12       -3.29      5.82 o 
 -11   3   9        2.59        8.24      6.65 o 
 -10   3   9        4.19        5.27      4.25 o 
  -9   3   9       52.79       39.06      7.02 o 
  -8   3   9        3.73        8.05      4.58 o 
  -7   3   9        8.47       35.78     14.80 o 
  -6   3   9      275.68      278.52      8.19 o 
  -5   3   9      101.46      114.93      5.07 o 
  -4   3   9      127.08      132.73      5.78 o 
  -3   3   9      159.88      142.70      6.22 o 
  -2   3   9       91.88       94.24      7.53 o 
  -1   3   9      743.65      814.30     10.54 o 
   0   3   9       15.35       16.80      4.08 o 
   1   3   9        4.90       11.93      4.79 o 
   2   3   9       26.63       32.54      4.89 o 
   3   3   9     1818.87     1789.94     25.32 o 
   4   3   9      461.67      447.96      9.60 o 
   5   3   9        4.71        3.58      2.77 o 
   6   3   9       32.37       34.45      3.04 o 
   7   3   9       39.67       35.06      4.19 o 
   8   3   9       22.00       33.22      8.23 o 
   9   3   9        3.26       13.41      8.86 o 
 -13   4   9      192.05      183.16     11.70 o 
 -12   4   9      819.32      803.29     17.65 o 
 -11   4   9      471.30      490.37     16.15 o 
 -10   4   9      201.68      227.48      9.89 o 
  -9   4   9     4834.36     4792.12     59.02 o 
  -8   4   9     4284.43     4275.88     47.49 o 
  -7   4   9        7.69       13.61      5.00 o 
  -6   4   9     4329.27     4303.89     46.54 o 
  -5   4   9     3624.72     3614.11     31.28 o 
  -4   4   9      322.39      331.91      5.51 o 
  -3   4   9     1338.08     1357.60     12.67 o 
  -2   4   9     1068.49     1119.09     13.51 o 
  -1   4   9      119.01      109.19      5.70 o 
   0   4   9     4661.03     4636.31     72.14 o 
   1   4   9     4197.67     4242.22     38.32 o 
   2   4   9      142.65      141.75      6.01 o 
   3   4   9     1630.81     1644.43     23.42 o 
   4   4   9     7200.34     7190.93     73.89 o 
   5   4   9      320.89      333.94      9.50 o 
   6   4   9      296.37      253.14     12.72 o 
   7   4   9      723.46      700.78     20.11 o 
   8   4   9      468.66      487.32     32.89 o 
   9   4   9       87.19       81.10     14.88 o 
 -13   5   9      682.03      678.19     49.91 o 
 -12   5   9      100.10      101.07      8.19 o 
 -11   5   9      332.81      332.46      9.28 o 
 -10   5   9     1641.69     1695.15     24.16 o 
  -9   5   9      144.07      146.42      6.33 o 
  -8   5   9      571.15      595.00     11.89 o 
  -7   5   9     2705.00     2630.75     30.86 o 
  -6   5   9      359.02      362.63     10.23 o 
  -5   5   9     3464.14     3485.49     59.65 o 
  -4   5   9     7813.69     7865.31     84.23 o 
  -3   5   9     1260.40     1283.16     21.28 o 
  -2   5   9     2853.23     2745.43     27.37 o 
  -1   5   9     6485.34     6596.98     62.38 o 
   0   5   9     4047.65     4093.59     45.71 o 
   1   5   9       48.65       61.20      4.38 o 
   2   5   9     1917.23     1957.81     19.36 o 
   3   5   9     2000.57     1968.08     20.29 o 
   4   5   9      291.75      225.15     21.91 o 
   5   5   9      844.14      856.12     21.24 o 
   6   5   9      574.88      600.12     16.69 o 
   7   5   9       18.82       21.50      9.73 o 
   8   5   9      880.16      892.33     31.38 o 
   9   5   9      343.56      369.62     33.54 o 
 -12   6   9       79.14       77.66      7.80 o 
 -11   6   9        0.06        0.45      4.86 o 
 -10   6   9        0.12       -1.06      4.19 o 
  -9   6   9        1.32        9.86      5.88 o 
  -8   6   9      129.18      137.29      6.01 o 
  -7   6   9        2.43       -1.56      5.18 o 
  -6   6   9      226.15      218.56     11.13 o 
  -5   6   9      342.59      351.59      6.58 o 
  -4   6   9      172.33      164.61      8.70 o 
  -3   6   9      536.27      539.09      8.32 o 
  -2   6   9        0.72        6.29      3.19 o 
  -1   6   9      106.29      101.80      4.90 o 
   0   6   9       85.01       94.49      4.93 o 
   1   6   9        3.72        6.14      4.69 o 
   2   6   9        6.88        5.97      4.77 o 
   3   6   9       94.33      104.53      5.68 o 
   4   6   9       36.07       39.79      9.15 o 
   5   6   9        1.99        7.37      7.40 o 
   6   6   9       56.76       56.81     10.38 o 
   7   6   9        4.91        1.91     10.58 o 
   8   6   9        0.86       -9.20     11.54 o 
 -12   7   9      138.38      123.48     20.15 o 
 -11   7   9       62.41       51.42      8.34 o 
 -10   7   9      700.77      666.96     13.83 o 
  -9   7   9       72.61       73.58      6.45 o 
  -8   7   9      333.79      324.25      8.99 o 
  -7   7   9      631.63      652.85     11.28 o 
  -6   7   9       16.00       18.35      5.09 o 
  -5   7   9     1392.72     1366.65     28.71 o 
  -4   7   9     3463.21     3451.05     33.96 o 
  -3   7   9     1069.98     1033.56     34.38 o 
  -2   7   9      273.41      289.47      8.95 o 
  -1   7   9     4134.71     4077.35     49.77 o 
   0   7   9     3281.25     3292.41     37.23 o 
   1   7   9      479.89      492.89     10.75 o 
   2   7   9       59.36       67.91      7.70 o 
   3   7   9      553.39      485.44     17.17 o 
   4   7   9        1.18        1.30      7.77 o 
   5   7   9      344.57      357.29     14.53 o 
   6   7   9       32.49       33.69      9.29 o 
   7   7   9        1.36        2.91      8.58 o 
   8   7   9      650.55      691.73     30.41 o 
 -11   8   9      393.32      407.98     11.18 o 
 -10   8   9      160.72      176.77      9.47 o 
  -9   8   9     1937.94     1966.59     27.93 o 
  -8   8   9     1324.40     1360.58     19.50 o 
  -7   8   9       16.41       17.71      5.17 o 
  -6   8   9     1717.45     1717.12     21.31 o 
  -5   8   9     1846.50     1878.34     21.42 o 
  -4   8   9      236.87      229.42      7.35 o 
  -3   8   9     1699.74     1630.61     18.01 o 
  -2   8   9     2092.76     2068.88     21.42 o 
  -1   8   9       70.28       68.56      4.35 o 
   0   8   9     1677.85     1637.48     21.03 o 
   1   8   9     3292.26     3294.58     31.89 o 
   2   8   9      158.92      158.30      5.24 o 
   3   8   9      934.14      930.71     20.40 o 
   4   8   9     1790.83     1732.43     38.49 o 
   5   8   9      280.15      244.65     15.06 o 
   6   8   9      255.43      265.62     27.67 o 
   7   8   9      629.95      652.29     22.26 o 
 -10   9   9      142.66      154.87      8.61 o 
  -9   9   9        9.54       10.04      8.09 o 
  -8   9   9      257.39      283.75     11.13 o 
  -7   9   9       44.39       45.94      6.94 o 
  -6   9   9        0.71       -0.41      4.04 o 
  -5   9   9       32.28       19.91      5.30 o 
  -4   9   9       10.61       20.17      4.61 o 
  -3   9   9      254.09      229.98      6.59 o 
  -2   9   9       24.86       18.89      4.48 o 
  -1   9   9      214.36      229.22      9.99 o 
   0   9   9        1.01        3.67      3.29 o 
   1   9   9       16.60       14.28      3.95 o 
   2   9   9      604.42      560.65     14.63 o 
   3   9   9       14.06        5.60      9.31 o 
   4   9   9       21.96       20.09     10.91 o 
   5   9   9      100.97       97.26     13.39 o 
   6   9   9       98.26       87.28     13.61 o 
  -9  10   9      949.67      992.08     23.57 o 
  -8  10   9      811.63      787.71     20.11 o 
  -7  10   9       12.82        9.38      5.66 o 
  -6  10   9      478.06      498.85     14.95 o 
  -5  10   9      688.83      700.80     13.53 o 
  -4  10   9      175.05      176.28      7.46 o 
  -3  10   9      282.75      265.93      8.74 o 
  -2  10   9      255.28      242.20      6.88 o 
  -1  10   9       12.45       14.25      4.55 o 
   0  10   9      313.82      301.35      8.08 o 
   1  10   9     1357.22     1298.90     15.63 o 
   2  10   9       14.81       15.01      9.46 o 
   3  10   9      554.12      551.04     18.69 o 
   4  10   9     1246.51     1233.74     37.15 o 
   5  10   9      225.79      271.14     21.90 o 
  -8  11   9      303.12      315.10     12.27 o 
  -7  11   9      989.10      990.19     17.99 o 
  -6  11   9      139.38      140.41      9.02 o 
  -5  11   9      591.99      590.83     14.64 o 
  -4  11   9     1115.72     1203.22     22.78 o 
  -3  11   9      397.15      385.72     10.00 o 
  -2  11   9      173.01      182.09      8.48 o 
  -1  11   9     1126.91     1086.15     14.63 o 
   0  11   9     1000.71      949.36     13.72 o 
   1  11   9      109.42      134.40     10.49 o 
   2  11   9      991.77      996.20     25.67 o 
   3  11   9      398.87      386.77     18.51 o 
   4  11   9       15.59       13.88     11.91 o 
  -6  12   9      131.52      142.08     10.52 o 
  -5  12   9       28.94       29.47      6.56 o 
  -4  12   9       14.96       15.71      6.58 o 
  -3  12   9       88.85      106.97      7.28 o 
  -2  12   9      227.82      241.18     10.46 o 
  -1  12   9       12.65       13.80      5.96 o 
   0  12   9       62.51       50.76      6.60 o 
   1  12   9       29.91       25.10      9.90 o 
   2  12   9       32.67       33.66      9.00 o 
 -13   0  10     2553.40     2431.10     71.08 o 
 -12   0  10       38.76       29.49     12.10 o 
 -11   0  10     1318.22     1269.62     37.05 o 
 -10   0  10     1216.24     1195.81     21.26 o 
  -9   0  10      235.02      226.63      6.07 o 
  -8   0  10      481.23      502.05     10.35 o 
  -7   0  10     3626.81     3627.27     45.54 o 
  -6   0  10     1628.99     1629.97     30.02 o 
  -5   0  10     4260.05     4231.87     62.02 o 
  -4   0  10    21553.57    22146.18    528.57 o 
  -3   0  10     1705.46     1771.83     29.97 o 
  -2   0  10     7648.63     7343.13    106.94 o 
  -1   0  10    13869.63    13529.67    226.57 o 
   0   0  10     2415.75     2327.13     33.10 o 
   1   0  10      371.38      412.95     10.12 o 
   2   0  10     2476.11     2506.41     35.53 o 
   3   0  10     1195.29     1186.70     27.98 o 
   4   0  10      151.62      148.92      9.45 o 
   5   0  10     3850.81     3858.61     57.97 o 
   6   0  10      733.95      744.70     17.74 o 
   7   0  10      271.07      284.51     10.12 o 
   8   0  10     1174.63     1190.09     26.02 o 
   9   0  10      568.09      533.72     16.26 o 
 -13   1  10       31.83       29.99     16.64 o 
 -12   1  10      363.32      370.29     14.64 o 
 -11   1  10       78.82       80.58      5.55 o 
 -10   1  10      626.68      608.54     11.32 o 
  -9   1  10      510.23      492.89      6.08 o 
  -8   1  10      683.87      677.58      8.21 o 
  -7   1  10      274.19      292.54      6.05 o 
  -6   1  10     3287.95     3268.63     29.82 o 
  -5   1  10     8861.63     8988.06     99.12 o 
  -4   1  10       41.26       49.30      5.56 o 
  -3   1  10     4070.71     4001.42     43.44 o 
  -2   1  10     1777.47     1796.72     18.28 o 
  -1   1  10      588.90      545.40     10.23 o 
   0   1  10      680.76      639.01      9.86 o 
   1   1  10       81.47       75.36      5.49 o 
   2   1  10        3.00        6.97      4.29 o 
   3   1  10     1145.02     1092.42     13.27 o 
   4   1  10     2042.65     1995.57     22.86 o 
   5   1  10      203.65      217.24      6.95 o 
   6   1  10      559.23      557.42     10.75 o 
   7   1  10     1005.86      982.02     14.43 o 
   8   1  10      106.34      106.73      5.81 o 
   9   1  10       28.46       24.58      9.40 o 
 -13   2  10      188.24      200.56     12.48 o 
 -12   2  10       61.35       40.29      9.45 o 
 -11   2  10       38.52       29.76      5.55 o 
 -10   2  10     1434.32     1422.16     32.85 o 
  -9   2  10      220.82      234.44      8.51 o 
  -8   2  10      532.46      503.56     10.23 o 
  -7   2  10      490.07      497.74      6.51 o 
  -6   2  10      487.09      501.49      8.71 o 
  -5   2  10      773.80      726.36     11.85 o 
  -4   2  10      418.55      417.84      8.40 o 
  -3   2  10        0.38       15.81      8.06 o 
  -2   2  10      694.44      742.65     10.31 o 
  -1   2  10     3309.58     3283.67     32.31 o 
   0   2  10     3337.20     3282.25     32.31 o 
   1   2  10      265.92      273.12      7.60 o 
   2   2  10     2727.37     2686.62     32.31 o 
   3   2  10      390.92      399.12     12.28 o 
   4   2  10        2.21        2.97      3.58 o 
   5   2  10        1.89        5.07      3.78 o 
   6   2  10       98.93       91.05      4.77 o 
   7   2  10       22.52       22.50      4.34 o 
   8   2  10       77.48       64.17      5.90 o 
   9   2  10      246.59      246.87     15.85 o 
 -13   3  10       35.42       29.40      8.61 o 
 -12   3  10      836.70      803.39     23.90 o 
 -11   3  10     1017.33      928.71     52.46 o 
 -10   3  10      443.51      449.67     11.66 o 
  -9   3  10     5783.93     5690.61     67.92 o 
  -8   3  10     5312.84     5230.82     62.52 o 
  -7   3  10      412.92      421.57      9.53 o 
  -6   3  10     7262.03     7183.41     70.66 o 
  -5   3  10     3595.41     3563.33     36.95 o 
  -4   3  10      543.04      575.77     11.75 o 
  -3   3  10      655.01      647.15     10.95 o 
  -2   3  10     3565.77     3612.32     35.78 o 
  -1   3  10     1003.07      964.26     11.86 o 
   0   3  10     6038.45     5982.12     61.67 o 
   1   3  10     7649.75     7660.85     85.33 o 
   2   3  10      145.28      147.88      7.00 o 
   3   3  10     5347.03     5249.91     55.47 o 
   4   3  10     5051.45     4935.99     53.61 o 
   5   3  10      114.25      117.12      4.68 o 
   6   3  10      536.31      548.91     10.05 o 
   7   3  10      876.05      887.98     16.32 o 
   8   3  10      468.82      498.64     23.60 o 
   9   3  10       32.55       24.46      9.35 o 
 -13   4  10      169.17      157.28      8.80 o 
 -12   4  10       73.67       78.31     10.37 o 
 -11   4  10      272.85      273.07      8.89 o 
 -10   4  10     1153.28     1171.40     20.00 o 
  -9   4  10      484.74      478.56     11.99 o 
  -8   4  10     1035.42     1066.75     15.61 o 
  -7   4  10     1576.07     1569.77     21.57 o 
  -6   4  10        8.12        6.62      4.84 o 
  -5   4  10     2557.29     2623.79     26.25 o 
  -4   4  10       78.11       74.10      3.08 o 
  -3   4  10       79.03      104.28     11.00 o 
  -2   4  10      213.68      213.20      9.71 o 
  -1   4  10     3726.82     3754.66     38.36 o 
   0   4  10     1743.40     1732.87     18.58 o 
   1   4  10      232.33      248.95      6.91 o 
   2   4  10     5198.12     5098.85     54.45 o 
   3   4  10      956.19      914.99     12.16 o 
   4   4  10      791.57      760.85     10.24 o 
   5   4  10      189.14      180.83      7.70 o 
   6   4  10       10.49        6.35      2.91 o 
   7   4  10       15.18       10.65      9.04 o 
   8   4  10      195.10      193.00     13.00 o 
 -12   5  10      142.81      149.90     17.03 o 
 -11   5  10        9.05        2.96      6.49 o 
 -10   5  10      427.41      413.64     10.32 o 
  -9   5  10      494.22      477.70     13.67 o 
  -8   5  10       50.18       64.98      6.94 o 
  -7   5  10        3.16        2.75      4.56 o 
  -6   5  10      507.28      508.08     13.53 o 
  -5   5  10     2429.49     2465.10     23.49 o 
  -4   5  10      617.47      606.96     10.70 o 
  -3   5  10       44.71       52.39      3.56 o 
  -2   5  10     1091.86     1105.85     12.90 o 
  -1   5  10      177.08      175.23      5.28 o 
   0   5  10       25.94       26.25      4.81 o 
   1   5  10      234.25      229.77      8.84 o 
   2   5  10        2.98        4.13      2.62 o 
   3   5  10      406.31      402.23     12.12 o 
   4   5  10     1044.89     1004.97     40.68 o 
   5   5  10      477.58      456.96     25.15 o 
   6   5  10      262.83      234.14     12.51 o 
   7   5  10     1043.52     1071.79     25.49 o 
   8   5  10       83.66       82.96     12.01 o 
 -12   6  10       70.85       34.44     10.92 o 
 -11   6  10      912.14      906.08     17.45 o 
 -10   6  10      819.01      856.69     15.74 o 
  -9   6  10       14.40       14.67      5.61 o 
  -8   6  10      663.76      625.36     12.29 o 
  -7   6  10      878.83      889.81     13.81 o 
  -6   6  10      833.55      875.09     14.78 o 
  -5   6  10     2938.75     2900.71     29.88 o 
  -4   6  10     6976.58     7096.09    108.93 o 
  -3   6  10     2141.49     2101.55     22.82 o 
  -2   6  10     2065.51     2017.75     22.44 o 
  -1   6  10     8384.87     8497.39    101.88 o 
   0   6  10       13.48       18.03      4.25 o 
   1   6  10       63.36       75.50      6.03 o 
   2   6  10     1216.10     1232.68     24.78 o 
   3   6  10     1090.60     1091.67     16.67 o 
   4   6  10        0.44        0.35      8.40 o 
   5   6  10      697.74      739.02     26.79 o 
   6   6  10      667.80      672.50     20.48 o 
   7   6  10      128.35      162.19     13.24 o 
   8   6  10     1164.16     1176.93     54.44 o 
 -11   7  10       26.03       25.53      6.59 o 
 -10   7  10      293.88      320.45     10.85 o 
  -9   7  10      268.98      273.36      9.31 o 
  -8   7  10      239.30      253.67      8.13 o 
  -7   7  10        0.19        2.54      4.67 o 
  -6   7  10      762.38      820.78     14.96 o 
  -5   7  10     2413.33     2383.20     34.71 o 
  -4   7  10        1.34        3.73      4.13 o 
  -3   7  10     3075.46     3041.42     34.32 o 
  -2   7  10      934.70      919.14     25.21 o 
  -1   7  10        2.09        0.06      4.19 o 
   0   7  10      974.08      972.21     16.95 o 
   1   7  10      253.81      247.48      8.08 o 
   2   7  10      136.65      124.14      7.02 o 
   3   7  10       50.45       49.22      6.34 o 
   4   7  10     1120.20     1115.93     26.55 o 
   5   7  10      262.12      274.27     15.48 o 
   6   7  10      316.93      325.76     15.13 o 
   7   7  10      456.86      492.57     21.67 o 
 -11   8  10       24.63       19.02      6.85 o 
 -10   8  10      189.80      179.06      9.11 o 
  -9   8  10      207.64      186.23     18.36 o 
  -8   8  10       37.84       28.29      6.82 o 
  -7   8  10        7.61       11.57      5.73 o 
  -6   8  10        6.64        9.26      5.75 o 
  -5   8  10      550.78      508.70     10.39 o 
  -4   8  10       44.58       49.27      5.32 o 
  -3   8  10       47.51       45.58      4.68 o 
  -2   8  10       46.23       42.02      4.87 o 
  -1   8  10     2748.60     2724.31     29.77 o 
   0   8  10      842.39      854.22     17.29 o 
   1   8  10       86.35       86.04      5.76 o 
   2   8  10      212.79      222.29      9.46 o 
   3   8  10       46.76       56.43     13.49 o 
   4   8  10        6.25       17.04     12.47 o 
   5   8  10       22.95       17.01     10.58 o 
   6   8  10       50.00       50.50     11.16 o 
 -10   9  10       68.01       65.49     11.24 o 
  -9   9  10     2239.80     2285.22     32.59 o 
  -8   9  10     1145.62     1133.78     19.65 o 
  -7   9  10      176.99      210.75      8.78 o 
  -6   9  10     1534.15     1604.87     24.84 o 
  -5   9  10      912.37      921.75     15.06 o 
  -4   9  10       65.03       60.08      4.45 o 
  -3   9  10      390.98      382.37      7.21 o 
  -2   9  10     1251.41     1242.54     17.28 o 
  -1   9  10        0.17        2.36      3.61 o 
   0   9  10     1729.51     1697.73     20.91 o 
   1   9  10     2474.05     2382.45     27.14 o 
   2   9  10       11.97       10.48      2.97 o 
   3   9  10     1494.48     1542.50     45.78 o 
   4   9  10     1148.65     1181.44     31.18 o 
   5   9  10       68.85       85.10     13.93 o 
  -9  10  10      173.05      185.87      9.60 o 
  -8  10  10      587.22      583.54     19.11 o 
  -7  10  10      916.65      943.12     19.43 o 
  -6  10  10        1.76       -1.40      6.60 o 
  -5  10  10      227.39      237.84     10.50 o 
  -4  10  10      422.56      451.52     11.05 o 
  -3  10  10      117.59      115.77      6.54 o 
  -2  10  10       47.50       43.23      5.26 o 
  -1  10  10      834.96      814.70     12.16 o 
   0  10  10      738.97      723.42     11.17 o 
   1  10  10      246.24      230.34      8.23 o 
   2  10  10      878.63      855.81     24.72 o 
   3  10  10      195.48      161.29     18.76 o 
   4  10  10       16.41       13.37     11.10 o 
  -7  11  10       10.10       12.02      6.61 o 
  -6  11  10       68.84       86.78      9.89 o 
  -5  11  10      410.21      416.50     14.08 o 
  -4  11  10       73.92       65.62      8.12 o 
  -3  11  10        2.24        6.84      4.45 o 
  -2  11  10        5.41        0.36      4.45 o 
  -1  11  10        8.05        6.98      5.28 o 
   0  11  10        7.36        9.21      4.84 o 
   1  11  10       84.58       96.91     12.63 o 
   2  11  10       24.38       19.49     10.89 o 
   3  11  10       48.66       42.41     13.26 o 
  -5  12  10      312.66      310.20     12.34 o 
  -4  12  10     1506.04     1463.38     25.08 o 
  -3  12  10      184.60      178.65      9.84 o 
  -2  12  10      374.19      353.16     10.40 o 
  -1  12  10      997.78      960.56     14.90 o 
   0  12  10      287.43      293.79     14.12 o 
   1  12  10       50.12       48.50     12.56 o 
 -13   1  11     1203.42     1179.40     34.10 o 
 -12   1  11        0.03        1.18      9.24 o 
 -11   1  11     1179.24     1124.50     19.12 o 
 -10   1  11     2430.20     2374.99     50.69 o 
  -9   1  11      567.03      557.12     16.46 o 
  -8   1  11     1165.65     1177.00     12.16 o 
  -7   1  11     2020.93     2024.53     24.29 o 
  -6   1  11        4.96        7.66      5.50 o 
  -5   1  11     3655.89     3562.25     42.97 o 
  -4   1  11     5037.64     5076.62     55.94 o 
  -3   1  11       67.81       74.33      8.58 o 
  -2   1  11     4802.29     4817.49     52.80 o 
  -1   1  11    10769.67    10782.48    124.35 o 
   0   1  11     2625.21     2678.11     32.20 o 
   1   1  11     1557.59     1588.96     18.55 o 
   2   1  11     4840.87     4695.98     52.65 o 
   3   1  11     2011.01     1970.44     23.48 o 
   4   1  11      104.04      118.18      6.36 o 
   5   1  11      211.84      238.43      7.42 o 
   6   1  11      140.21      138.03      6.99 o 
   7   1  11       79.03       74.07      6.10 o 
   8   1  11      485.83      477.17     13.24 o 
 -13   2  11       93.32       82.42     11.41 o 
 -12   2  11      625.62      601.91     23.35 o 
 -11   2  11      334.33      299.48     23.67 o 
 -10   2  11      701.68      717.14     17.90 o 
  -9   2  11     3646.09     3591.03     44.96 o 
  -8   2  11     2245.49     2206.47     23.06 o 
  -7   2  11      523.73      508.72     11.78 o 
  -6   2  11     7269.43     7137.12     81.60 o 
  -5   2  11     4468.86     4571.08     52.20 o 
  -4   2  11      155.84      159.99      5.91 o 
  -3   2  11     1538.64     1493.33     16.65 o 
  -2   2  11     4079.18     4028.10     42.76 o 
  -1   2  11      254.17      240.77      6.70 o 
   0   2  11     2360.67     2343.59     24.41 o 
   1   2  11      909.38      917.37     14.02 o 
   2   2  11       83.32       97.88      8.62 o 
   3   2  11     5658.85     5507.83     63.69 o 
   4   2  11     1645.90     1550.55     27.62 o 
   5   2  11       20.77       24.99      3.99 o 
   6   2  11      821.96      835.51     12.45 o 
   7   2  11     1506.77     1492.15     19.04 o 
   8   2  11      163.00      184.42     17.27 o 
 -13   3  11       14.62       11.90      7.45 o 
 -12   3  11        4.96        0.36      5.80 o 
 -11   3  11        6.91        7.06      5.56 o 
 -10   3  11       28.34       36.11      5.99 o 
  -9   3  11        2.67        6.42      5.66 o 
  -8   3  11      115.24      105.33      7.49 o 
  -7   3  11      336.03      296.74     19.64 o 
  -6   3  11      203.46      179.89      6.62 o 
  -5   3  11      533.34      542.90     10.75 o 
  -4   3  11        2.23       11.15      4.73 o 
  -3   3  11        0.07       10.14      5.33 o 
  -2   3  11       41.68       54.63      6.13 o 
  -1   3  11       20.59       26.13      3.95 o 
   0   3  11       37.26       44.46      4.44 o 
   1   3  11       96.39      120.88     13.18 o 
   2   3  11      562.79      557.44     15.90 o 
   3   3  11       67.19       74.10      5.55 o 
   4   3  11        2.74        4.76      4.74 o 
   5   3  11       14.08       20.63      3.41 o 
   6   3  11        6.12        6.75      3.74 o 
   7   3  11        5.95        7.74     10.69 o 
   8   3  11        0.20       -3.00      8.77 o 
 -13   4  11        6.53       27.47     12.77 o 
 -12   4  11      393.07      389.17     13.51 o 
 -11   4  11       49.79       55.64      8.56 o 
 -10   4  11      665.33      626.98     15.11 o 
  -9   4  11     1574.25     1572.49     22.56 o 
  -8   4  11      933.66      924.44     17.09 o 
  -7   4  11      454.57      434.97      9.99 o 
  -6   4  11     5227.92     5208.35     71.55 o 
  -5   4  11     5441.80     5324.24     50.08 o 
  -4   4  11      120.09      134.80      7.55 o 
  -3   4  11      709.96      700.38     12.46 o 
  -2   4  11     1538.56     1537.27     22.91 o 
  -1   4  11       10.14       20.18      5.27 o 
   0   4  11      625.91      617.46     12.99 o 
   1   4  11      598.52      570.12     10.02 o 
   2   4  11       87.07       96.99      5.59 o 
   3   4  11     2304.81     2317.10     24.77 o 
   4   4  11     1292.50     1293.09     16.09 o 
   5   4  11      155.35      145.84      4.19 o 
   6   4  11     1140.54     1137.32     24.03 o 
   7   4  11     1797.21     1800.87     62.46 o 
   8   4  11      151.29      161.39     12.62 o 
 -12   5  11        0.76       12.29      6.44 o 
 -11   5  11      586.85      570.67     17.97 o 
 -10   5  11     1430.23     1401.10     22.14 o 
  -9   5  11      173.63      199.40      8.11 o 
  -8   5  11      499.34      528.95     12.79 o 
  -7   5  11     2211.36     2186.12     33.73 o 
  -6   5  11       76.50       63.71      7.09 o 
  -5   5  11     3169.52     3035.35     46.42 o 
  -4   5  11     2624.92     2567.32     36.13 o 
  -3   5  11      766.01      732.03      9.15 o 
  -2   5  11     2930.00     2952.64     28.65 o 
  -1   5  11     9445.43     9513.68    101.64 o 
   0   5  11      178.69      171.36      6.32 o 
   1   5  11       85.82       92.52      5.40 o 
   2   5  11     4826.32     4761.42     47.46 o 
   3   5  11     1170.20     1113.00     13.79 o 
   4   5  11      169.95      155.53      5.24 o 
   5   5  11      389.47      360.59     24.59 o 
   6   5  11      631.16      661.46     19.33 o 
   7   5  11      145.47      156.80     13.30 o 
 -12   6  11       61.69       63.21     12.45 o 
 -11   6  11        0.34        1.35      7.10 o 
 -10   6  11        0.04       -2.51      5.16 o 
  -9   6  11        0.19        4.51      5.34 o 
  -8   6  11       98.16       92.49      7.39 o 
  -7   6  11       35.06       58.50     13.94 o 
  -6   6  11        3.82        5.93      5.31 o 
  -5   6  11      333.03      307.79      6.88 o 
  -4   6  11       28.85       30.08      5.85 o 
  -3   6  11      157.06      148.92      5.84 o 
  -2   6  11      101.26      102.43      7.49 o 
  -1   6  11      213.49      200.83      9.03 o 
   0   6  11      784.63      800.61     13.97 o 
   1   6  11      496.32      510.10     11.62 o 
   2   6  11      159.04      166.15      8.82 o 
   3   6  11        0.08        1.55      4.94 o 
   4   6  11       78.86       77.30      4.52 o 
   5   6  11        1.94        1.28      7.38 o 
   6   6  11       12.13       19.43     10.58 o 
   7   6  11        0.15        7.88     10.80 o 
 -11   7  11      777.81      795.59     18.64 o 
 -10   7  11     1077.66     1068.07     20.50 o 
  -9   7  11       64.69       64.84      7.68 o 
  -8   7  11      146.73      149.60      7.36 o 
  -7   7  11      307.13      324.96     16.04 o 
  -6   7  11      106.46       77.98      7.79 o 
  -5   7  11      618.85      610.24      8.37 o 
  -4   7  11     1149.12     1143.03     15.13 o 
  -3   7  11       18.65       19.49      4.74 o 
  -2   7  11     1727.10     1678.57     22.70 o 
  -1   7  11     7102.90     7072.89     86.30 o 
   0   7  11      257.25      293.38     11.09 o 
   1   7  11      151.72      159.76      6.42 o 
   2   7  11     2203.93     2230.95     28.61 o 
   3   7  11      516.93      522.04     18.04 o 
   4   7  11        7.17        4.14      7.53 o 
   5   7  11       86.75      103.08     15.24 o 
   6   7  11      163.71      164.53     23.27 o 
 -10   8  11      443.25      453.22     15.16 o 
  -9   8  11     1844.12     1846.63     26.96 o 
  -8   8  11      573.66      608.16     14.04 o 
  -7   8  11      298.62      326.02     10.63 o 
  -6   8  11     1494.87     1557.49     21.18 o 
  -5   8  11     1829.32     1798.79     32.13 o 
  -4   8  11       61.72       66.94      6.43 o 
  -3   8  11     1279.24     1264.95     16.59 o 
  -2   8  11     1331.50     1309.92     19.36 o 
  -1   8  11        4.54        5.68      5.48 o 
   0   8  11     1608.80     1594.58     19.37 o 
   1   8  11      782.28      765.01     13.11 o 
   2   8  11        0.08        1.50      3.64 o 
   3   8  11     1205.08     1219.04     28.88 o 
   4   8  11      982.57     1028.99     24.16 o 
   5   8  11       17.61       15.41     10.61 o 
   6   8  11      498.99      507.62     38.93 o 
  -9   9  11        1.19        2.78      7.01 o 
  -8   9  11      265.84      289.96     16.98 o 
  -7   9  11       85.41       81.50      7.32 o 
  -6   9  11       16.99        5.00      6.59 o 
  -5   9  11       36.04       37.06      5.96 o 
  -4   9  11      119.50      127.01      6.71 o 
  -3   9  11       76.45       70.04      4.74 o 
  -2   9  11        7.89        6.84      3.79 o 
  -1   9  11       29.52       29.71      4.54 o 
   0   9  11      200.80      187.48      7.95 o 
   1   9  11       21.66       24.88      4.60 o 
   2   9  11        1.23        6.63      8.63 o 
   3   9  11       23.17       13.84      9.57 o 
   4   9  11       13.79        5.72      9.13 o 
   5   9  11      181.00      182.41     18.47 o 
  -8  10  11      270.90      294.22     13.83 o 
  -7  10  11       80.86       67.78      7.60 o 
  -6  10  11     1267.54     1289.39     28.22 o 
  -5  10  11      961.49      965.41     26.49 o 
  -4  10  11        0.25        2.16      3.87 o 
  -3  10  11      430.49      431.36      9.62 o 
  -2  10  11      588.42      569.82     11.36 o 
  -1  10  11        0.08        2.02      3.91 o 
   0  10  11       37.30       37.48      6.26 o 
   1  10  11        1.78       -0.43      8.15 o 
   2  10  11        2.77        8.71      9.26 o 
   3  10  11      553.66      540.21     21.93 o 
  -7  11  11      572.82      610.28     15.85 o 
  -6  11  11       57.62       56.19      7.77 o 
  -5  11  11      565.43      593.87     15.81 o 
  -4  11  11     1572.45     1554.43     25.28 o 
  -3  11  11       20.11       21.71      5.43 o 
  -2  11  11      685.63      665.06     13.80 o 
  -1  11  11     1046.34     1023.60     16.33 o 
   0  11  11      246.74      228.55     19.92 o 
   1  11  11      183.06      191.25     17.30 o 
   2  11  11      444.65      459.02     21.24 o 
  -3  12  11      214.44      206.53     12.22 o 
  -2  12  11       55.86       52.28      6.50 o 
  -1  12  11       68.95       97.86     41.97 o 
 -13   0  12     1432.64     1321.79     46.13 o 
 -12   0  12       17.83       21.17     12.85 o 
 -11   0  12     3291.54     3106.81     57.09 o 
 -10   0  12     3085.62     3110.67     40.56 o 
  -9   0  12       92.06      103.49      8.76 o 
  -8   0  12     1270.03     1266.35     21.69 o 
  -7   0  12     1936.85     1949.77     35.55 o 
  -6   0  12        1.20        8.99      7.97 o 
  -5   0  12      208.49      196.04     10.12 o 
  -4   0  12     8122.99     8060.55    126.67 o 
  -3   0  12      674.61      652.16     18.90 o 
  -2   0  12     7993.90     7947.70    131.08 o 
  -1   0  12    10691.09    10967.20    195.16 o 
   0   0  12      865.10      842.82     23.06 o 
   1   0  12     4807.61     4708.03     76.26 o 
   2   0  12     3635.48     3495.32     53.15 o 
   3   0  12      491.46      513.13     19.92 o 
   4   0  12        4.72        2.57      5.27 o 
   5   0  12     1006.41      963.18     19.70 o 
   6   0  12      728.16      707.00     33.65 o 
   7   0  12        1.34       -4.32      7.97 o 
   8   0  12      631.82      636.93     20.17 o 
 -13   1  12       57.14       48.68     14.20 o 
 -12   1  12      450.47      441.52     17.27 o 
 -11   1  12       64.62       53.96     14.33 o 
 -10   1  12      457.16      450.97     10.73 o 
  -9   1  12      330.79      332.94      5.78 o 
  -8   1  12      172.75      173.92      6.78 o 
  -7   1  12     1153.01     1171.74     17.76 o 
  -6   1  12     1721.27     1737.85     25.90 o 
  -5   1  12     1173.51     1151.51     15.19 o 
  -4   1  12       99.68      108.75      6.50 o 
  -3   1  12     2420.36     2463.35     28.03 o 
  -2   1  12     3066.54     3097.40     34.62 o 
  -1   1  12        9.79        8.95      6.22 o 
   0   1  12     1588.54     1588.01     19.42 o 
   1   1  12       47.20       54.14      5.46 o 
   2   1  12       73.52       75.93      8.02 o 
   3   1  12       17.55       12.94      4.85 o 
   4   1  12       36.27       39.78      5.82 o 
   5   1  12        1.36        4.22      4.39 o 
   6   1  12      384.16      382.71     11.38 o 
   7   1  12      931.29      911.92     21.39 o 
   8   1  12       27.86       17.17      6.70 o 
 -13   2  12       34.17       25.12     17.01 o 
 -12   2  12       35.25       32.75      6.86 o 
 -11   2  12      290.91      286.57      9.43 o 
 -10   2  12      946.85      934.34     22.27 o 
  -9   2  12      595.91      529.06     34.56 o 
  -8   2  12      579.20      540.61      7.10 o 
  -7   2  12     2443.24     2484.80     23.50 o 
  -6   2  12      199.83      177.70     10.46 o 
  -5   2  12       89.42      106.38      7.69 o 
  -4   2  12      171.35      174.90      7.24 o 
  -3   2  12      522.75      531.00      9.54 o 
  -2   2  12      111.24      112.96      5.79 o 
  -1   2  12     1537.05     1535.98     20.42 o 
   0   2  12      506.43      511.68     11.82 o 
   1   2  12     1024.87      971.34     14.25 o 
   2   2  12     3520.02     3433.31     37.21 o 
   3   2  12     1440.66     1365.46     19.33 o 
   4   2  12      191.63      189.82      6.55 o 
   5   2  12      557.72      555.06     10.83 o 
   6   2  12        1.73        3.81      4.66 o 
   7   2  12        1.30       -0.49      6.28 o 
   8   2  12        1.15        1.58      6.60 o 
 -13   3  12       43.16       42.62      7.87 o 
 -12   3  12      356.76      348.95     12.67 o 
 -11   3  12      216.93      215.07     12.44 o 
 -10   3  12      461.42      446.60     10.74 o 
  -9   3  12     3062.20     2981.02     37.93 o 
  -8   3  12     2050.24     2046.22     27.09 o 
  -7   3  12     2603.67     2495.19     32.04 o 
  -6   3  12    10430.38    10285.80    127.27 o 
  -5   3  12     1883.50     1863.50     27.53 o 
  -4   3  12      206.62      184.61      7.32 o 
  -3   3  12     4766.08     4745.42     58.94 o 
  -2   3  12      692.16      717.62     14.98 o 
  -1   3  12      828.65      825.13     11.65 o 
   0   3  12      879.53      856.99     12.81 o 
   1   3  12     3786.48     3719.05     42.91 o 
   2   3  12      141.47      140.68      7.43 o 
   3   3  12     2401.11     2444.12     30.29 o 
   4   3  12     1763.93     1700.87     21.38 o 
   5   3  12       69.21       78.80      6.19 o 
   6   3  12     1345.80     1327.11     22.46 o 
   7   3  12      940.53      963.02     27.89 o 
 -12   4  12       23.42       24.22      6.32 o 
 -11   4  12      157.56      173.67      8.45 o 
 -10   4  12     1383.56     1323.02     20.06 o 
  -9   4  12      410.67      442.28     13.26 o 
  -8   4  12      750.34      736.33     15.56 o 
  -7   4  12     3969.05     3819.04     46.67 o 
  -6   4  12       24.66       26.92      3.51 o 
  -5   4  12     1084.90     1058.33     16.56 o 
  -4   4  12       32.33       28.78      5.63 o 
  -3   4  12      104.66      105.04      8.14 o 
  -2   4  12     1872.10     1887.88     23.70 o 
  -1   4  12      433.29      416.16     10.55 o 
   0   4  12      384.51      391.16      8.85 o 
   1   4  12      607.19      607.45     11.55 o 
   2   4  12     3370.84     3229.15     44.20 o 
   3   4  12      498.66      486.43      9.32 o 
   4   4  12      204.52      215.19      7.30 o 
   5   4  12      343.89      338.82      8.99 o 
   6   4  12      104.05      100.24     12.89 o 
   7   4  12        1.88       -2.28      8.00 o 
 -12   5  12      169.41      163.97      9.32 o 
 -11   5  12        7.49        6.65      6.78 o 
 -10   5  12      208.98      204.73      9.33 o 
  -9   5  12        1.14        2.97      6.03 o 
  -8   5  12        2.57       12.04      5.36 o 
  -7   5  12      164.08      132.52      8.68 o 
  -6   5  12      778.24      728.06      9.11 o 
  -5   5  12      343.20      353.44      8.16 o 
  -4   5  12       52.15       57.86      3.99 o 
  -3   5  12     4800.52     4824.77     48.74 o 
  -2   5  12     1518.02     1602.42     20.41 o 
  -1   5  12       66.16       66.41      4.99 o 
   0   5  12      131.74      135.38      5.75 o 
   1   5  12       30.28       26.87      4.61 o 
   2   5  12      123.28      118.84      9.16 o 
   3   5  12        0.69        0.57      2.78 o 
   4   5  12       32.60       39.83      3.95 o 
   5   5  12        0.33       -5.99     10.78 o 
   6   5  12      332.88      384.72     24.99 o 
   7   5  12      313.89      351.26     18.96 o 
 -11   6  12     1687.49     1739.56     25.21 o 
 -10   6  12     1542.98     1500.05     25.42 o 
  -9   6  12        0.23       -5.20      6.49 o 
  -8   6  12      174.62      201.44      9.82 o 
  -7   6  12     1518.48     1521.79     23.05 o 
  -6   6  12      268.97      236.61     16.20 o 
  -5   6  12      468.88      473.39      8.75 o 
  -4   6  12     2826.39     2781.43     31.93 o 
  -3   6  12     1064.27     1034.96     16.14 o 
  -2   6  12     6245.35     6226.17     73.68 o 
  -1   6  12     4399.69     4454.20     53.44 o 
   0   6  12      641.98      645.72     14.70 o 
   1   6  12     1901.26     1954.06     30.21 o 
   2   6  12     2461.56     2478.46     32.28 o 
   3   6  12      692.11      693.70     15.09 o 
   4   6  12       15.55       13.44      8.91 o 
   5   6  12      814.89      834.30     23.74 o 
   6   6  12      363.26      360.07     21.60 o 
 -11   7  12       90.70      100.47      9.38 o 
 -10   7  12      421.61      462.88     15.30 o 
  -9   7  12      513.24      539.51     11.95 o 
  -8   7  12        7.55       12.15      6.24 o 
  -7   7  12      145.25      159.83     12.77 o 
  -6   7  12      345.03      344.60     15.00 o 
  -5   7  12     1407.97     1348.54     17.14 o 
  -4   7  12        5.61        6.64      5.00 o 
  -3   7  12     3283.05     3256.37     43.47 o 
  -2   7  12     2004.73     1953.50     27.81 o 
  -1   7  12      101.79       92.91      6.56 o 
   0   7  12     1187.85     1201.37     19.15 o 
   1   7  12      160.37      160.07     10.48 o 
   2   7  12       98.55       90.92      8.16 o 
   3   7  12      220.81      219.73     13.02 o 
   4   7  12      267.99      294.04     15.78 o 
   5   7  12        0.74        2.44      9.22 o 
   6   7  12      243.10      248.44     23.24 o 
 -10   8  12      262.34      260.56     10.63 o 
  -9   8  12       84.06      105.14     10.98 o 
  -8   8  12       10.15       21.94      7.50 o 
  -7   8  12      447.50      448.51     11.39 o 
  -6   8  12        1.14       -1.94      5.46 o 
  -5   8  12        2.48       -0.04      3.97 o 
  -4   8  12        1.42        5.43      5.38 o 
  -3   8  12       77.81       82.01      6.32 o 
  -2   8  12      268.29      276.37      9.17 o 
  -1   8  12       67.60       80.01     14.41 o 
   0   8  12      389.67      373.38     13.64 o 
   1   8  12      215.24      204.00      6.74 o 
   2   8  12      988.50      922.11     52.00 o 
   3   8  12      239.92      251.93     18.62 o 
   4   8  12        0.05       -0.56      7.89 o 
   5   8  12       73.72       82.94     12.43 o 
  -9   9  12      862.41      901.52     23.79 o 
  -8   9  12      556.75      577.72     16.94 o 
  -7   9  12      521.98      554.81     14.27 o 
  -6   9  12     3051.90     3067.40     53.58 o 
  -5   9  12      719.27      676.62     19.60 o 
  -4   9  12      110.10      103.52      5.35 o 
  -3   9  12     1214.01     1229.56     16.57 o 
  -2   9  12      296.92      301.88      9.63 o 
  -1   9  12       14.21       15.44      4.08 o 
   0   9  12      357.66      365.00      8.01 o 
   1   9  12      515.53      519.79     17.44 o 
   2   9  12        0.79        0.74      7.42 o 
   3   9  12      739.25      786.01     24.52 o 
   4   9  12      681.05      716.60     22.28 o 
  -8  10  12      336.75      343.04     12.86 o 
  -7  10  12      602.71      641.13     14.56 o 
  -6  10  12       16.48       11.61      6.92 o 
  -5  10  12      497.10      501.26     14.99 o 
  -4  10  12      494.53      461.22     20.47 o 
  -3  10  12      102.83       89.95      6.81 o 
  -2  10  12      135.68      140.57      6.64 o 
  -1  10  12      221.95      227.10     11.92 o 
   0  10  12       64.25       72.27      5.81 o 
   1  10  12       97.27      101.36     10.63 o 
   2  10  12      640.42      633.57     20.25 o 
  -6  11  12       50.01       43.85      7.85 o 
  -5  11  12       73.08       79.97     10.11 o 
  -4  11  12       44.54       36.22      6.86 o 
  -3  11  12      257.03      253.24     10.31 o 
  -2  11  12      120.24      127.29      9.02 o 
  -1  11  12       19.55       18.96      5.03 o 
   0  11  12        0.10        3.94      7.52 o 
 -13   1  13      399.67      394.32     21.50 o 
 -12   1  13      183.48      166.22     17.08 o 
 -11   1  13     1458.10     1404.33     23.51 o 
 -10   1  13     1918.64     1843.36     35.29 o 
  -9   1  13        2.45        7.24      3.66 o 
  -8   1  13     2392.20     2406.33     23.16 o 
  -7   1  13     1963.82     1961.06     33.23 o 
  -6   1  13      533.96      564.58     11.22 o 
  -5   1  13      395.85      421.32     15.83 o 
  -4   1  13     1625.81     1657.83     21.94 o 
  -3   1  13      289.40      309.48     11.36 o 
  -2   1  13     1870.47     1861.81     24.87 o 
  -1   1  13     4828.32     4774.83     52.23 o 
   0   1  13      218.42      221.14      7.88 o 
   1   1  13     2654.37     2620.79     31.02 o 
   2   1  13     3183.81     3061.86     37.39 o 
   3   1  13     1076.61     1068.57     16.18 o 
   4   1  13      347.67      325.86      8.73 o 
   5   1  13     1048.32     1031.63     17.57 o 
   6   1  13      393.17      396.69     13.80 o 
   7   1  13       26.90       23.61      6.71 o 
 -13   2  13      102.65       88.97     13.23 o 
 -12   2  13      791.11      759.45     16.02 o 
 -11   2  13      241.38      266.53     11.29 o 
 -10   2  13      406.31      371.92     12.56 o 
  -9   2  13     2511.28     2334.06     62.31 o 
  -8   2  13      101.29       93.94      3.80 o 
  -7   2  13     1640.79     1626.27     28.86 o 
  -6   2  13     3101.01     3102.93     38.22 o 
  -5   2  13     1312.02     1317.80     18.76 o 
  -4   2  13     1381.09     1401.84     23.37 o 
  -3   2  13     5124.05     5083.56     60.38 o 
  -2   2  13     2442.47     2460.10     31.16 o 
  -1   2  13       76.97       78.14      6.12 o 
   0   2  13     2140.80     2050.09     24.74 o 
   1   2  13      806.68      793.41     14.30 o 
   2   2  13      131.22      117.32      7.56 o 
   3   2  13      504.17      517.51     11.24 o 
   4   2  13      825.90      759.10     14.98 o 
   5   2  13        1.34        6.13      5.48 o 
   6   2  13      950.82      931.81     17.10 o 
   7   2  13      993.87     1047.94     29.97 o 
 -12   3  13       34.38       23.77      7.30 o 
 -11   3  13        1.63       12.76      5.66 o 
 -10   3  13        1.78        1.64      5.43 o 
  -9   3  13        6.99       14.13      6.67 o 
  -8   3  13       50.64       44.46      7.91 o 
  -7   3  13      186.68      183.29      8.92 o 
  -6   3  13      143.05      131.11      9.71 o 
  -5   3  13      171.10      167.12      7.66 o 
  -4   3  13        2.62        5.16      5.83 o 
  -3   3  13      398.59      362.54     12.12 o 
  -2   3  13      653.40      661.52     11.32 o 
  -1   3  13        5.95        9.19      5.65 o 
   0   3  13       25.30       23.99      4.66 o 
   1   3  13       16.36       16.67      5.58 o 
   2   3  13       27.27       20.52      4.98 o 
   3   3  13       55.87       45.66      6.73 o 
   4   3  13       35.17       35.40      6.09 o 
   5   3  13       41.81       48.04      4.79 o 
   6   3  13        0.01       -3.49      8.90 o 
   7   3  13        0.87        4.14     10.75 o 
 -12   4  13      605.02      575.37     13.99 o 
 -11   4  13       93.08      103.24      8.58 o 
 -10   4  13      117.01      130.76     10.03 o 
  -9   4  13      807.99      809.72     15.76 o 
  -8   4  13      264.91      250.10      9.23 o 
  -7   4  13     1458.28     1274.58     53.37 o 
  -6   4  13     4113.67     3928.69     45.18 o 
  -5   4  13     1548.37     1543.82     23.88 o 
  -4   4  13      656.04      657.23     14.52 o 
  -3   4  13     6696.12     6646.59     77.24 o 
  -2   4  13      960.02      977.46     15.97 o 
  -1   4  13      154.40      141.51      6.61 o 
   0   4  13      831.89      853.12     13.90 o 
   1   4  13     1003.52     1005.80     14.28 o 
   2   4  13       80.04       90.70      6.00 o 
   3   4  13      356.00      378.56     10.60 o 
   4   4  13      178.76      200.69      7.29 o 
   5   4  13      128.82      129.66     11.88 o 
   6   4  13      761.78      794.92     33.19 o 
 -12   5  13      143.23      169.89      9.28 o 
 -11   5  13     1535.25     1540.97     27.32 o 
 -10   5  13     1149.56     1183.59     21.61 o 
  -9   5  13       16.49       22.56      6.56 o 
  -8   5  13      919.37      954.93     18.99 o 
  -7   5  13     2410.31     2423.37     35.31 o 
  -6   5  13       79.93       83.59      4.81 o 
  -5   5  13     1565.98     1520.87     20.17 o 
  -4   5  13     2254.94     2254.62     24.95 o 
  -3   5  13      363.01      375.18      9.68 o 
  -2   5  13     2872.89     2850.05     29.63 o 
  -1   5  13     2402.19     2439.64     27.09 o 
   0   5  13      151.68      152.14      9.32 o 
   1   5  13     1796.89     1798.99     22.00 o 
   2   5  13     2460.83     2425.33     29.75 o 
   3   5  13      252.73      257.75      9.64 o 
   4   5  13       95.91      106.35      6.69 o 
   5   5  13     1128.91     1115.74     25.30 o 
   6   5  13      126.49      137.39     13.05 o 
 -11   6  13       14.42       18.12      8.83 o 
 -10   6  13       79.62       75.93     11.13 o 
  -9   6  13      140.17      139.98      9.55 o 
  -8   6  13        0.48       -5.46      5.74 o 
  -7   6  13        0.07       -3.22      6.03 o 
  -6   6  13       10.56        6.77      3.20 o 
  -5   6  13      137.33      147.93      7.64 o 
  -4   6  13        5.36        5.54      3.76 o 
  -3   6  13       95.90      104.69      6.07 o 
  -2   6  13       17.62       18.82      4.62 o 
  -1   6  13       39.28       40.19      6.05 o 
   0   6  13      272.58      255.60      7.44 o 
   1   6  13       10.78       14.67      4.34 o 
   2   6  13        2.12        2.42      3.92 o 
   3   6  13       49.93       23.69     11.83 o 
   4   6  13       44.27       43.55      9.29 o 
   5   6  13        9.73       10.91      9.15 o 
 -10   7  13      801.81      813.20     18.74 o 
  -9   7  13       31.15       39.92      7.57 o 
  -8   7  13      842.22      844.08     16.78 o 
  -7   7  13      985.57      999.38     18.43 o 
  -6   7  13       43.11       42.73      4.03 o 
  -5   7  13      161.35      176.76      7.08 o 
  -4   7  13      509.20      519.67     12.28 o 
  -3   7  13        2.05        1.24      4.24 o 
  -2   7  13      587.54      583.13     12.82 o 
  -1   7  13      309.87      336.60     13.56 o 
   0   7  13      340.22      324.09     12.88 o 
   1   7  13      925.72      911.17     19.74 o 
   2   7  13     2228.08     2249.69     34.91 o 
   3   7  13      293.70      299.51     14.31 o 
   4   7  13       41.56       47.64     10.10 o 
   5   7  13      597.74      620.38     22.95 o 
 -10   8  13      161.64      153.43      9.89 o 
  -9   8  13     1057.13     1102.96     20.92 o 
  -8   8  13      170.83      188.09     18.43 o 
  -7   8  13      585.02      552.82     22.48 o 
  -6   8  13     2125.71     2086.76     41.80 o 
  -5   8  13      666.12      645.24     31.43 o 
  -4   8  13      383.88      393.11     10.48 o 
  -3   8  13     1186.85     1201.67     20.29 o 
  -2   8  13      752.63      759.19     13.96 o 
  -1   8  13        2.33        1.34      5.17 o 
   0   8  13     1210.94     1186.20     34.49 o 
   1   8  13      651.14      656.82     15.39 o 
   2   8  13       24.89       23.36     12.02 o 
   3   8  13      697.73      755.81     34.31 o 
   4   8  13      383.78      404.54     17.75 o 
  -9   9  13        0.75       -4.54     20.42 o 
  -8   9  13      108.41      105.63     10.10 o 
  -7   9  13       54.23       52.30      9.02 o 
  -6   9  13       34.94       34.95      7.37 o 
  -5   9  13      380.00      371.61     12.13 o 
  -4   9  13      111.61       96.99      6.41 o 
  -3   9  13       12.89       13.84      4.51 o 
  -2   9  13       15.40       17.58      4.76 o 
  -1   9  13       76.34       85.98     11.17 o 
   0   9  13        0.07        0.77      3.34 o 
   1   9  13        1.77        0.06      8.07 o 
   2   9  13       12.13       16.03     11.44 o 
   3   9  13        4.07        8.52      9.45 o 
  -7  10  13      125.77      148.83     16.44 o 
  -6  10  13      633.50      627.92     15.85 o 
  -5  10  13      362.28      373.10     11.68 o 
  -4  10  13      174.79      178.44      7.66 o 
  -3  10  13      956.75      925.21     16.85 o 
  -2  10  13      515.21      503.11     14.64 o 
  -1  10  13       13.99       16.45      4.48 o 
   0  10  13      135.23      136.50     15.29 o 
   1  10  13      107.93      131.27     18.46 o 
  -4  11  13      656.84      632.15     21.48 o 
  -3  11  13        1.64        8.21      5.84 o 
  -2  11  13      479.12      493.63     15.24 o 
 -12   0  14      248.00      186.02     21.93 o 
 -11   0  14     3298.98     2809.42    218.16 o 
 -10   0  14     2558.75     2483.55     37.49 o 
  -9   0  14      140.91      150.12     15.41 o 
  -8   0  14     2204.67     2331.30     33.96 o 
  -7   0  14      360.73      379.92     14.94 o 
  -6   0  14      507.31      518.98     18.97 o 
  -5   0  14      837.88      800.09     44.24 o 
  -4   0  14      863.36      871.03     22.31 o 
  -3   0  14     1960.24     1975.73     38.69 o 
  -2   0  14     2539.16     2423.17     40.84 o 
  -1   0  14     6964.63     6746.76    109.83 o 
   0   0  14      223.36      181.67     17.01 o 
   1   0  14     2577.36     2697.93     49.42 o 
   2   0  14     3954.67     3706.10     60.93 o 
   3   0  14      385.67      354.09     12.49 o 
   4   0  14      449.02      403.03     16.88 o 
   5   0  14     1872.16     1882.96     40.70 o 
   6   0  14      336.55      332.16     13.80 o 
 -12   1  14      724.04      684.03     35.16 o 
 -11   1  14      273.33      280.01     12.54 o 
 -10   1  14      251.50      235.44      7.10 o 
  -9   1  14      832.09      846.08     12.91 o 
  -8   1  14      106.21      105.47      5.19 o 
  -7   1  14      147.13      161.40     12.12 o 
  -6   1  14       73.11       73.89      7.47 o 
  -5   1  14      889.83      875.08     18.83 o 
  -4   1  14      661.24      656.55     13.17 o 
  -3   1  14     2623.11     2540.28     33.38 o 
  -2   1  14     2080.99     2024.94     24.59 o 
  -1   1  14      133.68      143.16      7.66 o 
   0   1  14     2613.70     2502.86     30.85 o 
   1   1  14      239.83      251.61      8.62 o 
   2   1  14       27.81       29.49      5.59 o 
   3   1  14       38.06       39.39      5.90 o 
   4   1  14        6.21        8.38      6.62 o 
   5   1  14        0.42        5.36      6.32 o 
   6   1  14      150.23      149.53      7.46 o 
 -12   2  14      199.83      187.57     12.77 o 
 -11   2  14      110.33      126.97     11.68 o 
 -10   2  14      227.80      231.21     10.81 o 
  -9   2  14       20.12       20.43      3.44 o 
  -8   2  14     1282.58     1252.40     15.32 o 
  -7   2  14     1141.50     1060.88     45.15 o 
  -6   2  14      969.58      930.49     19.57 o 
  -5   2  14     2190.73     2132.91     39.95 o 
  -4   2  14        5.02       11.48      7.04 o 
  -3   2  14      153.62      142.93      9.42 o 
  -2   2  14       24.21       13.23      5.46 o 
  -1   2  14       38.47       40.42      5.35 o 
   0   2  14       75.51       69.75      6.48 o 
   1   2  14      101.42      124.82      6.53 o 
   2   2  14     1085.79     1062.13     19.67 o 
   3   2  14      256.12      267.15      8.25 o 
   4   2  14      304.87      310.01     13.42 o 
   5   2  14      634.00      628.10     14.52 o 
   6   2  14       16.90       11.78      8.09 o 
 -12   3  14      550.36      515.65     13.18 o 
 -11   3  14       60.44       68.93      9.13 o 
 -10   3  14       97.41      105.90      8.14 o 
  -9   3  14     1766.47     1698.64     24.07 o 
  -8   3  14      312.13      289.39     18.95 o 
  -7   3  14     1852.28     1826.19     27.38 o 
  -6   3  14     6530.98     6486.96     78.82 o 
  -5   3  14     2629.73     2632.61     33.11 o 
  -4   3  14     4228.31     4278.75     52.94 o 
  -3   3  14     5753.65     5714.02     66.62 o 
  -2   3  14     1358.87     1365.14     42.89 o 
  -1   3  14      172.09      183.02      9.62 o 
   0   3  14     1164.25     1178.44     18.54 o 
   1   3  14      700.70      744.38     13.68 o 
   2   3  14       42.57       58.77     13.47 o 
   3   3  14     1114.64     1074.36     17.90 o 
   4   3  14      509.68      518.48     11.57 o 
   5   3  14      150.02      178.38      8.14 o 
   6   3  14     1008.95     1031.02     31.50 o 
 -12   4  14      109.80      118.42     11.59 o 
 -11   4  14      451.07      465.78     14.08 o 
 -10   4  14      104.52      130.22     11.02 o 
  -9   4  14        6.73       12.56      6.27 o 
  -8   4  14      452.43      484.39     12.27 o 
  -7   4  14     2087.92     2026.40     28.02 o 
  -6   4  14        0.02       -1.82      5.27 o 
  -5   4  14      836.58      865.47     15.02 o 
  -4   4  14     1418.41     1428.75     20.37 o 
  -3   4  14       12.69       11.50      5.82 o 
  -2   4  14      509.87      510.76     14.37 o 
  -1   4  14       95.55       95.94      6.88 o 
   0   4  14        0.31        3.67      5.21 o 
   1   4  14      291.83      286.36      9.82 o 
   2   4  14     1037.74      995.52     16.02 o 
   3   4  14      372.04      366.50      9.40 o 
   4   4  14      325.05      333.25     10.79 o 
   5   4  14      851.67      845.70     27.60 o 
   6   4  14       69.07       51.83     13.24 o 
 -11   5  14      108.90      123.57     11.06 o 
 -10   5  14        9.35       12.11      6.66 o 
  -9   5  14       86.51       96.20      9.94 o 
  -8   5  14       15.83       21.76      7.27 o 
  -7   5  14      241.67      221.27     12.57 o 
  -6   5  14       89.60       85.33      5.27 o 
  -5   5  14        6.83       13.93      3.59 o 
  -4   5  14      280.26      273.97      8.37 o 
  -3   5  14      895.52      927.90     15.08 o 
  -2   5  14     1433.83     1445.38     18.25 o 
  -1   5  14       17.00       12.44      4.67 o 
   0   5  14     1062.45     1093.50     15.23 o 
   1   5  14      183.08      179.12      7.04 o 
   2   5  14        7.22        6.38      4.41 o 
   3   5  14        1.28        5.94      3.91 o 
   4   5  14       35.43       36.54      9.15 o 
   5   5  14        9.81       18.18      9.58 o 
 -11   6  14     1677.16     1703.90     36.96 o 
 -10   6  14     1227.28     1232.70     24.22 o 
  -9   6  14       77.13       84.98      9.22 o 
  -8   6  14     2042.59     2022.73     34.49 o 
  -7   6  14      820.38      820.78     16.50 o 
  -6   6  14       42.44       48.05      4.56 o 
  -5   6  14      191.02      201.22      7.86 o 
  -4   6  14      791.49      820.30     15.19 o 
  -3   6  14        5.40        8.10      4.62 o 
  -2   6  14      982.14      954.05     26.41 o 
  -1   6  14     2633.33     2598.07     28.55 o 
   0   6  14        0.37        2.48      3.82 o 
   1   6  14     1993.10     2038.07     24.56 o 
   2   6  14     1619.37     1557.20     37.06 o 
   3   6  14      104.08      117.92     12.88 o 
   4   6  14      219.48      216.56     13.48 o 
   5   6  14      429.34      431.83     26.34 o 
 -10   7  14      380.44      363.71     12.39 o 
  -9   7  14      635.93      661.58     16.36 o 
  -8   7  14       10.78        9.44      8.50 o 
  -7   7  14      358.45      349.75     12.42 o 
  -6   7  14      295.14      252.29     29.88 o 
  -5   7  14      125.70      125.83      6.63 o 
  -4   7  14      155.08      195.59     11.57 o 
  -3   7  14      725.08      714.41     19.43 o 
  -2   7  14     1086.96     1108.40     19.76 o 
  -1   7  14      141.98      150.20      9.05 o 
   0   7  14      940.64      957.72     19.77 o 
   1   7  14      172.74      166.51     12.56 o 
   2   7  14       63.07       64.00      7.43 o 
   3   7  14      194.42      223.12     15.72 o 
   4   7  14       16.06       25.67     13.47 o 
  -9   8  14       23.09       10.25      7.16 o 
  -8   8  14      216.29      199.88     11.54 o 
  -7   8  14      576.61      641.10     20.37 o 
  -6   8  14      126.78      134.38     11.10 o 
  -5   8  14       55.61       49.42      7.07 o 
  -4   8  14       87.94       71.46     12.89 o 
  -3   8  14       31.76       33.48      5.40 o 
  -2   8  14      101.57       91.74      8.64 o 
  -1   8  14        4.11       10.13      6.53 o 
   0   8  14        1.39       -1.59      4.78 o 
   1   8  14       69.89      117.33     14.52 o 
   2   8  14      281.17      304.66     20.53 o 
   3   8  14       66.73       69.03     13.53 o 
  -8   9  14       95.89       76.22     10.55 o 
  -7   9  14      374.11      399.21     16.78 o 
  -6   9  14     2152.62     2127.59     40.77 o 
  -5   9  14      561.48      562.97     15.01 o 
  -4   9  14     1013.02      992.47     28.24 o 
  -3   9  14      805.68      817.68     15.04 o 
  -2   9  14      780.46      730.02     12.77 o 
  -1   9  14        2.72       -0.21      3.94 o 
   0   9  14      488.20      461.60     13.20 o 
   1   9  14      524.29      545.16     18.32 o 
   2   9  14       10.47       14.85     14.35 o 
  -6  10  14       10.11       -0.09      6.30 o 
  -5  10  14      836.87      860.08     17.87 o 
  -4  10  14      192.55      210.16     11.19 o 
  -3  10  14        2.53        8.16      5.07 o 
  -2  10  14      340.34      303.36     13.60 o 
  -1  10  14      200.64      202.59      9.53 o 
   0  10  14        6.23        5.32      7.87 o 
 -12   1  15      142.32      126.86     38.90 o 
 -11   1  15     1542.78     1408.62     35.40 o 
 -10   1  15      670.80      683.04     14.17 o 
  -9   1  15      866.43      869.14     21.12 o 
  -8   1  15     1680.30     1663.85     20.10 o 
  -7   1  15     3821.13     3789.67     57.30 o 
  -6   1  15       23.09       20.62      6.77 o 
  -5   1  15     1749.44     1770.43     25.17 o 
  -4   1  15      767.32      756.92     18.88 o 
  -3   1  15      173.88      175.75      8.90 o 
  -2   1  15      716.03      712.12     12.95 o 
  -1   1  15      586.82      609.90     13.75 o 
   0   1  15      130.76      131.65     10.15 o 
   1   1  15      774.66      831.02     15.45 o 
   2   1  15     1543.12     1472.98     20.37 o 
   3   1  15       48.67       52.62      8.75 o 
   4   1  15      803.15      779.73     15.50 o 
   5   1  15     1271.89     1228.90     20.55 o 
 -12   2  15      888.38      845.31     31.98 o 
 -11   2  15      326.79      310.27     18.88 o 
 -10   2  15      210.06      236.33     10.75 o 
  -9   2  15      894.28      816.86     27.22 o 
  -8   2  15      149.75      166.49      6.64 o 
  -7   2  15      642.01      635.87     15.62 o 
  -6   2  15     2254.00     2265.93     34.57 o 
  -5   2  15      917.24      871.06     17.36 o 
  -4   2  15     2443.07     2432.37     30.96 o 
  -3   2  15     6149.79     6139.49     76.20 o 
  -2   2  15      786.31      781.83     13.93 o 
  -1   2  15      565.98      585.51     13.91 o 
   0   2  15     2682.23     2584.55     33.31 o 
   1   2  15     1209.62     1223.48     19.48 o 
   2   2  15        9.58       13.87      6.02 o 
   3   2  15      813.11      812.65     20.85 o 
   4   2  15      250.21      253.94      9.66 o 
   5   2  15       83.26       85.34      6.83 o 
 -12   3  15        0.17        0.72      8.60 o 
 -11   3  15       38.60       45.15      7.74 o 
 -10   3  15       12.47        9.08      6.86 o 
  -9   3  15       68.37       82.99      9.63 o 
  -8   3  15       21.66       20.71      4.06 o 
  -7   3  15      105.22       97.81      7.70 o 
  -6   3  15        1.36       -0.86      5.27 o 
  -5   3  15       56.81       50.98      8.43 o 
  -4   3  15       40.18       49.28      7.65 o 
  -3   3  15       15.44       17.70      6.18 o 
  -2   3  15      120.00      119.94      9.82 o 
  -1   3  15        0.27        6.09      5.55 o 
   0   3  15        9.45       19.73      5.59 o 
   1   3  15       19.00       24.39      5.94 o 
   2   3  15        9.33       10.39      5.66 o 
   3   3  15       30.24       27.89      5.33 o 
   4   3  15        1.79       11.88      5.07 o 
   5   3  15       10.47       22.11     13.28 o 
 -11   4  15      154.32      172.71     11.33 o 
 -10   4  15      302.51      316.41     11.26 o 
  -9   4  15      286.47      285.43     10.42 o 
  -8   4  15      174.28      189.46     13.09 o 
  -7   4  15      322.56      309.10      9.07 o 
  -6   4  15     1047.06     1038.24     23.91 o 
  -5   4  15       13.15        8.38      5.79 o 
  -4   4  15      889.96      930.09     19.32 o 
  -3   4  15     3086.42     3129.23     43.33 o 
  -2   4  15     1130.45     1125.63     20.49 o 
  -1   4  15      428.17      434.17     10.93 o 
   0   4  15     2175.20     2161.82     33.32 o 
   1   4  15      975.25      998.66     16.73 o 
   2   4  15        6.95       12.93      4.92 o 
   3   4  15      193.29      197.64     11.54 o 
   4   4  15      149.62      167.12      9.73 o 
   5   4  15        1.21        6.99     11.11 o 
 -11   5  15     1460.11     1448.70     40.42 o 
 -10   5  15      279.96      291.80     14.30 o 
  -9   5  15      179.47      174.71     10.78 o 
  -8   5  15     1771.39     1842.72     31.96 o 
  -7   5  15     1294.86     1206.74     67.41 o 
  -6   5  15        2.14        1.22      4.89 o 
  -5   5  15      679.80      671.12     13.12 o 
  -4   5  15     1548.41     1570.04     21.00 o 
  -3   5  15        3.97        1.48      3.99 o 
  -2   5  15      869.72      887.19     13.53 o 
  -1   5  15      427.64      447.24     11.10 o 
   0   5  15        0.80        3.04      4.36 o 
   1   5  15     1063.54     1068.57     16.80 o 
   2   5  15      743.60      743.53     12.91 o 
   3   5  15       58.89       60.04      7.65 o 
   4   5  15      432.87      419.80     16.51 o 
 -10   6  15       87.03      122.56     11.20 o 
  -9   6  15       11.40        5.68      6.86 o 
  -8   6  15       40.61       44.11     10.57 o 
  -7   6  15        1.93        6.74      6.69 o 
  -6   6  15       60.15       64.70      5.92 o 
  -5   6  15       77.75       81.86      5.35 o 
  -4   6  15        2.42       -0.16      4.17 o 
  -3   6  15        7.34        5.37      5.62 o 
  -2   6  15        1.14        5.74      4.13 o 
  -1   6  15       47.49       42.75      5.37 o 
   0   6  15       12.40       12.86      4.96 o 
   1   6  15        0.21       -0.49      4.56 o 
   2   6  15        0.25        0.60      4.40 o 
   3   6  15       70.25       66.50     12.21 o 
   4   6  15        7.28       -4.27     12.54 o 
  -9   7  15       53.44       51.15      9.70 o 
  -8   7  15     1563.04     1530.67     36.95 o 
  -7   7  15     1174.12     1267.67     27.45 o 
  -6   7  15       17.51       17.33      8.36 o 
  -5   7  15      454.62      448.30     17.46 o 
  -4   7  15      443.72      435.71     16.70 o 
  -3   7  15       91.63      105.53      7.24 o 
  -2   7  15       95.94      101.79      8.11 o 
  -1   7  15      256.37      245.06     13.23 o 
   0   7  15        0.01        0.05      6.03 o 
   1   7  15      731.54      720.48     21.50 o 
   2   7  15      455.40      498.51     30.52 o 
   3   7  15        1.12       -2.96     12.03 o 
  -8   8  15       56.65       49.61     11.53 o 
  -7   8  15      563.50      594.63     19.10 o 
  -6   8  15     1141.57     1197.70     36.78 o 
  -5   8  15       11.14       19.06      7.59 o 
  -4   8  15      677.58      665.08     23.90 o 
  -3   8  15     1260.16     1240.21     21.66 o 
  -2   8  15      589.13      566.56     13.50 o 
  -1   8  15       54.27       69.89      8.25 o 
   0   8  15      986.00      954.57     30.26 o 
   1   8  15      553.11      572.63     22.30 o 
   2   8  15        9.33        7.65     15.44 o 
  -7   9  15       98.45      121.55      9.38 o 
  -6   9  15       41.77       43.01      9.16 o 
  -5   9  15       88.97      108.83     16.57 o 
  -4   9  15        4.76       -0.59      4.03 o 
  -3   9  15        0.95        0.34      5.36 o 
  -2   9  15       93.84       94.39      9.42 o 
  -1   9  15      110.81      118.66      8.61 o 
   0   9  15        7.41       -0.03      7.78 o 
 -12   0  16       78.32       76.37     32.52 o 
 -11   0  16     2359.81     2261.15     50.51 o 
 -10   0  16      689.52      657.21     17.56 o 
  -9   0  16     1310.59     1263.00     22.55 o 
  -8   0  16     3174.52     3304.29     55.56 o 
  -7   0  16     3744.02     3706.74     70.81 o 
  -6   0  16     1161.98     1129.96     27.50 o 
  -5   0  16     2506.46     2534.83     77.89 o 
  -4   0  16      540.95      555.52     21.94 o 
  -3   0  16      169.03      166.67     11.62 o 
  -2   0  16     1262.19     1168.56     25.29 o 
  -1   0  16      755.69      822.21     24.52 o 
   0   0  16        4.07        0.64      6.89 o 
   1   0  16     1907.40     1971.85     49.51 o 
   2   0  16      715.29      745.81     19.38 o 
   3   0  16       60.29       69.00      9.45 o 
   4   0  16     1541.52     1553.65     50.29 o 
   5   0  16      390.71      344.82     31.00 o 
 -12   1  16      400.84      452.19     28.73 o 
 -11   1  16       60.78       51.23      7.54 o 
 -10   1  16      298.09      280.66      9.73 o 
  -9   1  16     1106.95     1085.58     16.33 o 
  -8   1  16       33.04       34.46      5.18 o 
  -7   1  16      442.84      444.62     14.67 o 
  -6   1  16       53.75       73.36      9.72 o 
  -5   1  16        0.98       -3.88      6.21 o 
  -4   1  16      112.20      129.04     15.64 o 
  -3   1  16      625.15      609.23     13.05 o 
  -2   1  16      132.18      158.67      7.94 o 
  -1   1  16      215.76      222.32     13.32 o 
   0   1  16     1729.11     1665.84     24.70 o 
   1   1  16      653.11      639.09     16.08 o 
   2   1  16       97.62       91.17      7.44 o 
   3   1  16      328.27      330.01     10.35 o 
   4   1  16        1.16        7.99      8.08 o 
 -11   2  16       72.23       83.87     13.73 o 
 -10   2  16        0.42        0.94      5.63 o 
  -9   2  16      144.44      136.57      8.05 o 
  -8   2  16      220.37      229.69     10.96 o 
  -7   2  16      961.05      917.25     17.71 o 
  -6   2  16       65.34       59.12      9.26 o 
  -5   2  16      951.47      969.92     17.21 o 
  -4   2  16     1011.11      991.68     21.50 o 
  -3   2  16       18.06        4.59      8.43 o 
  -2   2  16      526.38      514.61     12.72 o 
  -1   2  16       25.33       15.82      6.34 o 
   0   2  16        0.22        3.63      5.18 o 
   1   2  16       36.24       43.24      9.08 o 
   2   2  16       73.45       67.97      7.62 o 
   3   2  16       82.12       88.24      7.79 o 
   4   2  16      421.93      452.98     11.62 o 
 -11   3  16       11.28       14.05      7.62 o 
 -10   3  16      225.35      221.38      9.91 o 
  -9   3  16      443.82      465.73     14.01 o 
  -8   3  16      427.90      381.58     14.07 o 
  -7   3  16      193.07      203.76     10.40 o 
  -6   3  16     2132.67     2092.20     33.24 o 
  -5   3  16      304.31      300.92     10.93 o 
  -4   3  16     2188.34     2207.51     32.66 o 
  -3   3  16     4303.28     4282.49     61.23 o 
  -2   3  16      215.76      216.64      9.17 o 
  -1   3  16      736.21      798.15     14.69 o 
   0   3  16     1795.85     1789.38     28.74 o 
   1   3  16     1038.06     1029.91     17.17 o 
   2   3  16        9.16       17.13      5.99 o 
   3   3  16      945.72      978.89     21.54 o 
   4   3  16      391.84      395.92     12.28 o 
 -11   4  16      166.54      175.28     11.85 o 
 -10   4  16        3.67        4.36      6.70 o 
  -9   4  16        5.22        1.65      6.98 o 
  -8   4  16      532.91      500.10     14.05 o 
  -7   4  16      924.61      965.39     18.15 o 
  -6   4  16        1.49        0.42      5.91 o 
  -5   4  16     1573.97     1561.58     27.25 o 
  -4   4  16     1187.26     1217.02     26.51 o 
  -3   4  16      282.87      273.77     11.26 o 
  -2   4  16      423.26      421.07     13.99 o 
  -1   4  16       56.16       52.31      7.17 o 
   0   4  16       12.85       12.05      6.06 o 
   1   4  16       50.02       50.56      8.75 o 
   2   4  16      232.38      221.74     13.75 o 
   3   4  16       14.12       18.05      5.61 o 
   4   4  16      158.03      202.11     22.37 o 
 -10   5  16      136.31      141.13     13.21 o 
  -9   5  16      346.05      397.39     20.74 o 
  -8   5  16       43.46       44.90     10.68 o 
  -7   5  16       63.09       57.51      8.31 o 
  -6   5  16       14.27       18.24      3.84 o 
  -5   5  16       19.53       15.49      5.60 o 
  -4   5  16        0.48       -0.28      3.97 o 
  -3   5  16      332.07      326.74      8.81 o 
  -2   5  16      281.50      306.37      8.49 o 
  -1   5  16      148.16      158.49     10.24 o 
   0   5  16     1028.25     1047.05     15.52 o 
   1   5  16      161.85      173.42      9.73 o 
   2   5  16       38.34       34.45      5.36 o 
   3   5  16       46.39       39.56     13.66 o 
  -9   6  16      312.81      325.92     14.79 o 
  -8   6  16     2598.43     2598.64     39.88 o 
  -7   6  16      710.11      772.27     22.82 o 
  -6   6  16      206.20      202.00     13.47 o 
  -5   6  16      469.74      461.30     12.92 o 
  -4   6  16     1120.44     1124.20     19.54 o 
  -3   6  16      169.52      186.93      9.30 o 
  -2   6  16      391.02      394.48     10.48 o 
  -1   6  16     1092.45     1113.59     16.25 o 
   0   6  16        4.46        8.74      5.13 o 
   1   6  16     1170.41     1142.52     22.16 o 
   2   6  16      722.75      743.88     26.36 o 
  -9   7  16      690.49      774.32     36.30 o 
  -8   7  16        0.52        0.21      6.97 o 
  -7   7  16      240.32      267.19     12.72 o 
  -6   7  16      211.16      222.65     11.93 o 
  -5   7  16        1.70        6.89      6.39 o 
  -4   7  16      105.44      120.24      9.61 o 
  -3   7  16      399.10      402.41     11.11 o 
  -2   7  16      345.29      381.85     12.54 o 
  -1   7  16       23.00       23.71      7.93 o 
   0   7  16      715.00      696.39     16.30 o 
   1   7  16      242.11      226.32     12.33 o 
  -7   8  16       54.49       44.01     11.03 o 
  -6   8  16        0.00       -6.57      9.46 o 
  -5   8  16      352.41      369.79     13.89 o 
  -4   8  16      356.52      347.93     18.97 o 
  -3   8  16        6.52        7.03      7.21 o 
  -2   8  16        1.53        4.92      5.70 o 
  -1   8  16        4.41       13.65      7.07 o 
   0   8  16       36.74       35.91      8.07 o 
  -5   9  16       22.91       25.73     10.72 o 
  -4   9  16      389.87      419.63     17.28 o 
  -3   9  16     1604.18     1609.92     55.44 o 
  -2   9  16       32.75       31.01      8.54 o 
 -11   1  17      687.76      647.26     18.47 o 
 -10   1  17       71.75       64.85      8.85 o 
  -9   1  17      258.20      265.01     10.97 o 
  -8   1  17     2258.06     2244.94     30.98 o 
  -7   1  17     1016.26     1013.24     19.68 o 
  -6   1  17      502.09      536.01     19.43 o 
  -5   1  17     2687.67     2639.29     40.50 o 
  -4   1  17     1272.93     1323.75     23.41 o 
  -3   1  17        0.36        1.96      5.57 o 
  -2   1  17      695.29      722.12     15.44 o 
  -1   1  17      672.53      687.78     16.81 o 
   0   1  17        0.06        0.53      5.77 o 
   1   1  17      395.60      414.63     11.40 o 
   2   1  17      377.07      389.43     15.43 o 
   3   1  17       73.38       74.99     12.48 o 
 -11   2  17        7.48        6.55      6.64 o 
 -10   2  17      274.12      295.97     11.51 o 
  -9   2  17     1591.22     1626.35     28.79 o 
  -8   2  17       66.51       87.32      8.31 o 
  -7   2  17      498.78      490.59     13.67 o 
  -6   2  17      495.34      523.06     16.74 o 
  -5   2  17        0.56        6.62      6.97 o 
  -4   2  17     1166.91     1131.02     22.16 o 
  -3   2  17      993.26      996.15     17.70 o 
  -2   2  17      115.59      104.57      7.72 o 
  -1   2  17      489.86      531.04     13.53 o 
   0   2  17     1495.72     1467.57     25.39 o 
   1   2  17      618.17      602.04     13.27 o 
   2   2  17      145.08      141.40     11.79 o 
   3   2  17      808.18      773.51     18.69 o 
 -10   3  17       14.55       15.22      9.15 o 
  -9   3  17        0.96       -0.03      5.61 o 
  -8   3  17        0.73        3.29      7.99 o 
  -7   3  17       14.02        7.40      6.29 o 
  -6   3  17        3.55        7.95      7.83 o 
  -5   3  17       47.31       48.05      7.52 o 
  -4   3  17       41.16       41.03      8.12 o 
  -3   3  17       37.76       40.04      8.43 o 
  -2   3  17        0.44        8.36      6.15 o 
  -1   3  17        7.11        3.35      6.10 o 
   0   3  17        9.23        4.95      7.50 o 
   1   3  17       48.50       61.36     12.26 o 
   2   3  17        0.15       -0.25      5.09 o 
   3   3  17        2.62        4.90      6.01 o 
 -10   4  17      338.00      317.63     15.52 o 
  -9   4  17     1003.46     1075.76     23.19 o 
  -8   4  17        6.16       10.41      6.27 o 
  -7   4  17       59.75       48.69      9.27 o 
  -6   4  17      412.74      427.89     13.60 o 
  -5   4  17      279.75      264.20     13.42 o 
  -4   4  17      529.38      539.72     17.68 o 
  -3   4  17      930.09      928.77     18.50 o 
  -2   4  17       57.36       63.77      9.43 o 
  -1   4  17     1064.14     1066.78     20.58 o 
   0   4  17     1842.97     1792.73     32.20 o 
   1   4  17      370.22      372.95     12.74 o 
   2   4  17       88.17       99.22     11.51 o 
   3   4  17      429.09      443.61     23.92 o 
  -9   5  17      243.60      252.26     14.28 o 
  -8   5  17     1634.86     1653.66     31.45 o 
  -7   5  17      478.10      504.89     15.84 o 
  -6   5  17      146.61      140.83      5.93 o 
  -5   5  17     1636.97     1641.71     35.61 o 
  -4   5  17     1346.29     1366.81     20.91 o 
  -3   5  17       32.07       39.07      5.95 o 
  -2   5  17      781.57      772.18     14.22 o 
  -1   5  17      672.32      680.25     15.38 o 
   0   5  17        2.70        1.57      5.31 o 
   1   5  17      902.86      955.88     15.75 o 
   2   5  17      198.27      178.68     11.93 o 
  -9   6  17       44.12       46.62     12.72 o 
  -8   6  17       21.57       19.10      9.54 o 
  -7   6  17       71.34       68.01     11.32 o 
  -6   6  17       78.29       78.45     11.95 o 
  -5   6  17        2.97       -2.20      5.22 o 
  -4   6  17       26.12       24.68      7.04 o 
  -3   6  17       17.87       24.26      5.35 o 
  -2   6  17       37.24       30.31      5.85 o 
  -1   6  17        0.08       -4.05      5.26 o 
   0   6  17       11.26        9.82      5.10 o 
   1   6  17       14.40       12.11      5.09 o 
  -7   7  17      166.38      157.08     11.71 o 
  -6   7  17       27.16       31.26      9.73 o 
  -5   7  17     1310.76     1203.79     97.48 o 
  -4   7  17      544.42      568.03     19.54 o 
  -3   7  17       14.66       15.83      6.51 o 
  -2   7  17      264.41      278.61     14.50 o 
  -1   7  17      148.52      159.36     13.32 o 
   0   7  17        7.32        6.75      7.00 o 
  -5   8  17       33.28       45.76      9.33 o 
  -4   8  17      571.63      524.33     35.28 o 
  -3   8  17      829.11      837.25     25.60 o 
  -2   8  17       14.83        7.05      7.12 o 
 -10   0  18      314.65      345.23     20.00 o 
  -9   0  18      375.61      365.63     13.53 o 
  -8   0  18     2447.00     2468.90     59.87 o 
  -7   0  18      341.54      333.58     22.94 o 
  -6   0  18     1450.22     1514.85     80.53 o 
  -5   0  18     2235.38     2228.52     46.44 o 
  -4   0  18     1138.57     1157.31     29.28 o 
  -3   0  18       15.67       13.35      9.25 o 
  -2   0  18      540.61      602.11     24.52 o 
  -1   0  18     1634.13     1615.46     36.17 o 
   0   0  18      121.18      127.26     16.33 o 
   1   0  18      900.27      905.56     24.65 o 
   2   0  18      528.87      501.58     18.51 o 
 -10   1  18      251.13      243.16     13.64 o 
  -9   1  18      810.93      813.97     18.38 o 
  -8   1  18        5.55        6.08      6.22 o 
  -7   1  18      607.27      600.35     16.97 o 
  -6   1  18      170.89      197.52     10.69 o 
  -5   1  18       60.96       74.75      9.69 o 
  -4   1  18       22.24       23.14      9.59 o 
  -3   1  18        8.69       16.65      6.82 o 
  -2   1  18       44.79       46.95      8.75 o 
  -1   1  18      108.24      108.97      8.71 o 
   0   1  18      729.06      706.37     20.22 o 
   1   1  18      288.48      309.69     14.32 o 
   2   1  18      211.58      237.12     10.48 o 
 -10   2  18       18.30       21.18      7.03 o 
  -9   2  18       31.25       37.74      8.68 o 
  -8   2  18      134.81      145.55     12.81 o 
  -7   2  18      238.97      256.29     11.65 o 
  -6   2  18       83.97       74.92     12.58 o 
  -5   2  18      715.73      739.91     16.34 o 
  -4   2  18      825.01      810.23     21.50 o 
  -3   2  18      114.37      123.92     11.57 o 
  -2   2  18      702.28      746.08     17.56 o 
  -1   2  18       84.67       75.51      8.90 o 
   0   2  18       14.26       17.11      7.62 o 
   1   2  18        5.06       12.63      6.27 o 
   2   2  18        5.13       -1.74      6.75 o 
 -10   3  18      911.87      961.38     21.13 o 
  -9   3  18     1045.36     1055.97     23.94 o 
  -8   3  18        3.57        8.56      7.29 o 
  -7   3  18      148.75      149.19      9.79 o 
  -6   3  18      834.24      881.97     19.97 o 
  -5   3  18      249.86      287.64     14.01 o 
  -4   3  18      904.02      862.26     17.65 o 
  -3   3  18     1310.48     1360.37     26.30 o 
  -2   3  18        5.57       17.47      8.73 o 
  -1   3  18     1643.85     1656.73     29.25 o 
   0   3  18     1051.29     1004.88     24.01 o 
   1   3  18       66.64       92.73      9.99 o 
   2   3  18      389.09      425.36     13.24 o 
  -9   4  18      119.32      119.55     11.10 o 
  -8   4  18      171.10      209.41     11.74 o 
  -7   4  18      109.25      108.80      9.28 o 
  -6   4  18       14.04       20.95      8.88 o 
  -5   4  18      788.05      766.97     23.14 o 
  -4   4  18      520.77      560.06     14.37 o 
  -3   4  18        0.14       -0.27      6.47 o 
  -2   4  18      637.95      625.95     18.45 o 
  -1   4  18      239.77      239.43     11.61 o 
   0   4  18       30.80       27.95      7.13 o 
   1   4  18      342.90      345.32     13.21 o 
  -8   5  18       19.12       13.72      9.04 o 
  -7   5  18       54.14       60.75      9.25 o 
  -6   5  18       39.12       33.18      5.27 o 
  -5   5  18        8.72       16.14      5.66 o 
  -4   5  18       28.99       32.42      6.62 o 
  -3   5  18        3.41        6.90      4.94 o 
  -2   5  18        0.11        4.43      5.31 o 
  -1   5  18       41.06       44.68      7.91 o 
   0   5  18      330.03      349.16     13.40 o 
  -7   6  18      321.31      339.70     15.79 o 
  -6   6  18      442.76      462.16     20.71 o 
  -5   6  18     1879.10     1845.37     61.34 o 
  -4   6  18      296.43      312.23     12.94 o 
  -3   6  18       33.92       40.83      6.15 o 
  -2   6  18      644.22      651.43     13.76 o 
  -1   6  18      538.00      559.00     13.05 o 
  -5   7  18       11.88        7.45     10.46 o 
  -4   7  18      292.61      281.67     16.70 o 
  -3   7  18      207.87      243.16     17.22 o 
  -9   1  19      133.18      124.62     10.15 o 
  -8   1  19      774.23      799.73     20.71 o 
  -7   1  19      118.54      122.42     10.23 o 
  -6   1  19      426.58      417.58     17.35 o 
  -5   1  19     1473.88     1474.08     27.71 o 
  -4   1  19      495.58      494.01     15.98 o 
  -3   1  19       98.22      106.20     10.18 o 
  -2   1  19     1233.49     1177.21     21.66 o 
  -1   1  19      713.34      766.47     18.98 o 
   0   1  19        3.58        0.85      6.02 o 
   1   1  19      224.27      232.87     12.02 o 
  -9   2  19      808.37      807.12     18.43 o 
  -8   2  19        4.29        4.67      6.60 o 
  -7   2  19      512.07      496.56     18.27 o 
  -6   2  19      817.90      833.52     22.39 o 
  -5   2  19       73.40      104.98     10.51 o 
  -4   2  19      349.22      357.98     17.94 o 
  -3   2  19      669.95      655.46     16.73 o 
  -2   2  19        1.48        7.54      7.98 o 
  -1   2  19      987.88     1038.29     20.58 o 
   0   2  19      771.00      759.54     20.84 o 
   1   2  19        1.93       19.63     11.44 o 
  -8   3  19       14.43       13.61      8.69 o 
  -7   3  19       22.94       22.58      8.04 o 
  -6   3  19        5.10        5.14      7.77 o 
  -5   3  19       17.64       19.73      8.20 o 
  -4   3  19       17.10       23.17      9.16 o 
  -3   3  19        4.95        9.99      6.71 o 
  -2   3  19        0.62       -0.61      6.80 o 
  -1   3  19       68.78       64.79      8.81 o 
   0   3  19       18.99       18.66      7.18 o 
  -8   4  19        3.07        1.53      6.19 o 
  -7   4  19      459.88      495.04     20.57 o 
  -6   4  19      352.40      364.92     28.49 o 
  -5   4  19        9.82       13.91      9.32 o 
  -4   4  19      195.73      215.91     12.95 o 
  -3   4  19      154.19      180.41     14.32 o 
  -2   4  19        0.34        0.31      7.23 o 
  -1   4  19      409.42      441.48     22.59 o 
  -7   5  19      108.03       89.51     21.75 o 
  -6   5  19      678.48      714.00     22.51 o 
  -5   5  19     1069.28     1131.76     27.25 o 
  -4   5  19      425.82      439.86     12.20 o 
  -3   5  19      126.07      142.72      8.54 o 
  -2   5  19      472.99      462.05     12.00 o 
  -8   0  20      953.67      947.46     35.54 o 
  -7   0  20      106.10      138.15     23.06 o 
  -6   0  20      946.14      942.38     36.28 o 
  -5   0  20     1636.84     1675.68     62.01 o 
  -4   0  20      121.01      132.64     23.82 o 
  -3   0  20      757.47      852.87     33.43 o 
  -2   0  20      998.94      976.04     42.35 o 
  -1   0  20      532.64      549.35     44.99 o 
  -8   1  20        1.86       -5.17      7.97 o 
  -7   1  20      350.56      347.81     17.30 o 
  -6   1  20      395.24      410.65     16.54 o 
  -5   1  20        4.60        7.78      7.63 o 
  -4   1  20      188.42      203.55     13.10 o 
  -3   1  20       85.28       91.90     12.33 o 
  -2   1  20        5.72       11.33      7.88 o 
  -1   1  20      169.79      194.61     12.67 o 
  -7   2  20        0.33        0.62      8.09 o 
  -6   2  20       19.86       21.76     10.71 o 
  -5   2  20      174.02      163.13     16.10 o 
  -4   2  20      198.44      202.47     12.63 o 
  -3   2  20       59.04       59.53      9.02 o 
  -2   2  20      508.44      513.35     16.15 o 
  -7   3  20      606.59      699.73     25.29 o 
  -6   3  20      682.63      732.98     27.87 o 
  -5   3  20      159.43      174.72     12.12 o 
  -4   3  20      236.43      259.15     15.32 o 
  -3   3  20      789.43      814.99     21.64 o 
  -2   3  20       38.50       42.82      8.92 o 
  -5   4  20      422.37      499.53     17.64 o 
  -4   4  20      265.27      270.85     15.35 o 
                                                 
